# Supplementary material for: The early immune response to infection of chickens with Infectious Bronchitis Virus (IBV) in susceptible and resistant birds
Source: BMC Vet Res. 2015 Oct 9;11:256. doi: 10.1186/s12917-015-0575-6 (PMC4600211; doi:10.1186/s12917-015-0575-6)
Supplement: Additional file 1: Table S1. — Gene expression seen during the host response to IBV infection in the trachea of susceptible birds. (XLSX 24 kb) [file 12917_2015_575_MOESM1_ESM.xlsx]

## Sheet: Sheet1
Supplementary Table 1: The host response to IBV infection in the trachea
Affy_ID	Day2_fold change	Day3_fold change	Day4_fold change	Gene_symbol	Description
GgaAffx.21915.1.S1_at	8.48693	39.4242	18.6086	IFIT5	interferon-induced protein with tetratricopeptide repeats 5
Gga.536.1.S1_a_at	8.25955	34.7864	21.3509	OASL	2',5'-oligo adenylate synthetase A [Source:RefSeq_peptide;Acc:NP_990372]
Gga.131.1.S1_at	6.32884	24.5662	14.2176	MX1	Interferon-induced GTP-binding protein Mx. [Source:Uniprot/SWISSPROT;Acc:Q90597]
Gga.990.1.S1_at	3.65602	9.4504	7.0132		Gallus gallus placenta-specific gene 8 protein-like (LOC100857411), mRNA
Gga.1111.1.S1_a_at	3.49128	9.99217	6.21013	USP18	ubiquitin specific peptidase 18
Gga.3263.1.S1_at	3.33023	4.16411	3.97181
GgaAffx.21485.1.S1_at	2.32509	2.29632	1.95813	SCA2	Lymphocyte antigen Ly-6E precursor (Stem cell antigen 2) (SCA-2). [Source:Uniprot/SWISSPROT;Acc:Q90986]
GgaAffx.9256.1.S1_s_at	2.11007	2.33474	2.70717	C1S	complement component 1, s subcomponent
GgaAffx.25059.1.S1_at		29.6731	11.9392	LYG2	lysozyme G-like 2
GgaAffx.10498.1.S1_at		19.1536		RSAD2	radical S-adenosyl methionine domain containing 2 [Source:RefSeq_peptide;Acc:NP_542388]
Gga.9103.1.S1_at		17.4348		LYG2	lysozyme G-like 2
Gga.6201.1.S1_at		16.1392	17.9217	ISG12-2	Putative ISG12(2) protein. [Source:Uniprot/SPTREMBL;Acc:Q6IEC5]
Gga.1746.1.S1_s_at		13.936	8.20984		similar to kinesin, putative
GgaAffx.5967.1.S1_at		13.5897	9.49489	SAMD9L	sterile alpha motif domain containing 9-like
GgaAffx.6052.1.S1_s_at		12.215	7.34604	DDX60	DEAD (Asp-Glu-Ala-Asp) box polypeptide 60
GgaAffx.6546.1.S1_at		12.2143	6.13392	CEBP1	similar to hect domain and RLD 5; cyclin-E binding protein 1
Gga.10351.2.S1_x_at		12.1478	10.5203	C19orf12
Gga.13146.1.S1_at		10.8149	7.16163	EPSTI1	Epithelial stromal interaction 1 (breast)
GgaAffx.20966.1.S1_s_at		9.86013	5.34405	CEBP1	similar to hect domain and RLD 5; cyclin-E binding protein 1
Gga.8244.1.S1_at		8.99239	3.65398	CMPK2	cytidine monophosphate (UMP-CMP) kinase 2, mitochondrial
Gga.1442.1.S1_at		7.12836		PDIP1	Peroxisomal proliferator-activated receptor A-interacting complex 285 kDa protein (EC 3.6.1.-) (ATP-dependent helicase PRIC285) (PPAR-alpha- interacting complex protein 285) (PPAR-gamma DBD-interacting protein 1) (PDIP1). [Source:Uniprot/SWISSPROT;Acc:Q9B
GgaAffx.22996.1.S1_at		6.3432	6.18556	DDX60	DEAD box protein 60
GgaAffx.23449.1.S1_at		6.25216		IFIH1	Interferon-induced helicase C domain-containing protein 1 (EC 3.6.1.-) (Interferon-induced with helicase C domain protein 1) (Helicase with 2 CARD domains) (Helicard) (Melanoma differentiation-associated protein 5) (MDA-5) (RNA helicase-DEAD box protein 1
Gga.1087.1.S1_at		5.94589		IRF7	Interferon regulatory factor 7 (IRF-7).
Gga.791.1.S1_at		5.87327	3.99288	IRF1	Interferon regulatory factor 1 (IRF-1). [Source:Uniprot/SWISSPROT;Acc:Q90876]
Gga.4590.1.S2_at		5.3966	3.0489
Gga.6504.1.S1_at		5.27273	4.6234	IFITM3	LOC422993 interferon-induced transmembrane protein 3-like
GgaAffx.7654.2.S1_s_at		4.87146	3.39832	PARP14	poly (ADP-ribose) polymerase family, member 14
Gga.11597.2.S1_s_at		4.71746	3.67225	STAT1	signal transducer and activator of transcription 1, 91kDa
GgaAffx.11358.1.S1_s_at		4.70447	2.38523	ZC3HAV1	zinc finger CCCH-type, antiviral 1
GgaAffx.26344.1.S1_at		4.57889	2.79053	ZNFX1	NFX1-type zinc finger-containing protein 1. [Source:Uniprot/SWISSPROT;Acc:Q9P2E3]
GgaAffx.21915.1.A1_at		4.53382		IFIT5	interferon-induced protein with tetratricopeptide repeats 5
GgaAffx.23767.1.S1_at		4.44644		TRANK1	tetratricopeptide repeat and ankyrin repeat containing 1
Gga.11597.1.S1_s_at		4.27612	3.18279	STAT1	signal transducer and activator of transcription 1, 91kDa
GgaAffx.20737.1.S1_at		4.07284		PARP14	similar to Poly [ADP-ribose] polymerase 14 (PARP-14) (B aggressive lymphoma protein 2)
Gga.5387.1.S1_at		4.04038		DHX58	Probable ATP-dependent helicase LGP2 (EC 3.6.1.-) (Protein D11Lgp2 homolog). [Source:Uniprot/SWISSPROT;Acc:Q96C10]
GgaAffx.22313.1.S1_s_at		3.95454	3.65192	STAT1	signal transducer and activator of transcription 1, 91kDa
Gga.17993.1.S1_at		3.91363	2.6043	ZC3HAV1	zinc finger CCCH-type, antiviral 1
Gga.16457.1.S1_s_at		3.86065		IFIH1	Interferon-induced helicase C domain-containing protein 1 (EC 3.6.1.-) (Interferon-induced with helicase C domain protein 1) (Helicase with 2 CARD domains) (Helicard) (Melanoma differentiation-associated protein 5) (MDA-5) (RNA helicase-DEAD box protein 1
Gga.5153.2.S1_at		3.84825		YFV	MHC class I antigen
GgaAffx.8585.3.S1_s_at		3.79535		TLR3	Toll-like receptor 3. [Source:Uniprot/SPTREMBL;Acc:Q0PQ88]
Gga.9292.1.S1_at		3.69042		EIF2AK2	double-stranded RNA-activated protein kinase [Source:RefSeq_peptide;Acc:NP_989818]
GgaAffx.9401.1.S1_at		3.59286
GgaAffx.25830.1.S1_at		3.58011	2.2104	KAT2A	Probable ATP-dependent helicase LGP2 (EC 3.6.1.-) (Protein D11Lgp2 homolog). [Source:Uniprot/SWISSPROT;Acc:Q96C10]
Gga.16751.1.S1_at		3.54062	2.10599	PARP12	poly (ADP-ribose) polymerase family, member 12
Gga.1171.1.S1_at		3.47586	3.43927	SCA2	Lymphocyte antigen Ly-6E precursor (Stem cell antigen 2) (SCA-2). [Source:Uniprot/SWISSPROT;Acc:Q90986]
GgaAffx.20602.1.S1_at		3.47349	2.05307	ZC3HAV1	zinc finger CCCH-type, antiviral 1
Gga.8752.1.S1_s_at		3.3773	2.67244	SNX10	sorting nexin 10
Gga.8227.1.S1_s_at		3.37283	2.81155	ISG12-1	Putative ISG12(1) protein. [Source:Uniprot/SPTREMBL;Acc:Q6IEC6]
Gga.8873.1.S1_a_at		3.35529	2.49346	NMI	N-myc-interactor (Nmi) (N-myc and STAT interactor). [Source:Uniprot/SWISSPROT;Acc:Q13287]
GgaAffx.8109.1.S1_s_at		3.31737		PARP12	poly (ADP-ribose) polymerase family, member 12
Gga.16084.1.S1_at		3.31042	2.21384	PML	similar to promyelocytic leukemia protein
Gga.19664.1.S1_at		3.30932	2.16862
Gga.3886.1.S1_at		3.25834		DTX3L	deltex 3-like (Drosophila)
GgaAffx.26344.3.S1_s_at		3.19345	2.09128	ZNFX1	NFX1-type zinc finger-containing protein 1. [Source:Uniprot/SWISSPROT;Acc:Q9P2E3]
Gga.4321.2.S1_s_at		3.03383		NT5C3L	5'-nucleotidase, cytosolic III-like
Gga.7639.2.S1_a_at		2.96734	2.43385	C8orf80	CDNA FLJ26413 fis, clone KDN00221. [Source:Uniprot/SPTREMBL;Acc:Q6ZP73]
Gga.3236.1.S1_at		2.96307		PHF11	PHD finger protein 11 (BRCA1 C-terminus-associated protein) (Renal carcinoma antigen NY-REN-34). [Source:Uniprot/SWISSPROT;Acc:Q9UIL8]
GgaAffx.10735.1.S1_at		2.916		MITD1	MIT domain-containing protein 1. [Source:Uniprot/SWISSPROT;Acc:Q8WV92]
GgaAffx.7658.1.S1_at		2.85926	2.25446	PARP9	poly (ADP-ribose) polymerase family, member 9
Gga.8260.1.S1_at		2.78112	2.26895	C8orf80	CDNA FLJ26413 fis, clone KDN00221. [Source:Uniprot/SPTREMBL;Acc:Q6ZP73]
Gga.13502.1.S1_at		2.66034		PHF11	PHD finger protein 11
Gga.12925.1.S1_at		2.63749		SMCHD1	CDNA FLJ44350 fis, clone TRACH3006228. [Source:Uniprot/SPTREMBL;Acc:Q6ZTQ8]
Gga.11632.1.S1_s_at		2.62286		CALR	Calreticulin
Gga.16788.1.S1_at		2.61673		KIAA0082
Gga.2865.1.S1_at		2.61017	2.39552	TAP2	Transporter associated with antigen processing 2 (Fragment). [Source:Uniprot/SPTREMBL;Acc:Q5ZFP4]
Gga.16391.1.S1_at		2.59805		C6orf129
Gga.14618.1.S1_at		2.59455		DTX3L	deltex 3-like (Drosophila)
Gga.17397.1.S1_at		2.39755		MYD88	myeloid differentiation primary response gene (88)
GgaAffx.22137.1.S1_at		2.39739	1.81684	PXK	PX domain-containing protein kinase-like protein (Modulator of Na,K- ATPase) (MONaKA). [Source:Uniprot/SWISSPROT;Acc:Q7Z7A4]
Gga.5359.1.S1_at		2.38077
GgaAffx.4555.1.S1_s_at		2.29151		SIRT7	sirtuin (silent mating type information regulation 2 homolog) 7 (S. cerevisiae)
Gga.10351.1.S1_s_at		2.27604	2.02942	C19orf12	C19orf12 protein. [Source:Uniprot/SPTREMBL;Acc:Q9BSL7]
Gga.9025.1.S1_at		2.24988	2.42868	C1r	complement component 1, r subcomponent
Gga.8033.1.S1_at		2.22501		ADAR	140 kDa DSRNA adenosine deaminase homolog/Z-DNA binding protein (Fragment). [Source:Uniprot/SPTREMBL;Acc:Q9PRS9]
Gga.1264.1.S1_at		2.21693		MITD1	MIT domain-containing protein 1. [Source:Uniprot/SWISSPROT;Acc:Q8WV92]
Gga.7288.1.S1_at		2.21507	1.9748
Gga.1171.1.S2_s_at		2.19516	1.86333	SCA2	Lymphocyte antigen Ly-6E precursor (Stem cell antigen 2) (SCA-2). [Source:Uniprot/SWISSPROT;Acc:Q90986]
Gga.4832.1.S1_at		2.10085	2.0488	IFITM1	interferon-induced transmembrane protein 1-like
Gga.4412.1.S1_a_at		2.07167	2.10798	TAPBP	Tapasin precursor (TPSN) (TPN) (TAP-binding protein) (TAP-associated protein). [Source:Uniprot/SWISSPROT;Acc:O73895]
Gga.3363.3.S1_a_at		2.06547		IRF2	Interferon regulatory factor 2 (IRF-2). [Source:Uniprot/SWISSPROT;Acc:Q98925]
Gga.19412.1.S1_at		2.04653		NAMPT	nicotinamide phosphoribosyltransferase
Gga.196.1.S1_at		2.01631		NBN	Nibrin (Nijmegen breakage syndrome protein 1 homolog). [Source:Uniprot/SWISSPROT;Acc:Q9DE07]
GgaAffx.25763.1.S1_s_at		1.97303		TRIM25	Tripartite motif-containing protein 25 (Zinc finger protein 147) (Estrogen-responsive finger protein) (Efp) (RING finger protein 147). [Source:Uniprot/SWISSPROT;Acc:Q14258]
GgaAffx.5421.1.S1_at		1.90195		KLC4	Kinesin light chain 4 (KLC 4) (Kinesin-like protein 8). [Source:Uniprot/SWISSPROT;Acc:Q9NSK0]
GgaAffx.26465.1.S1_at		1.87953		NKTR	natural killer-tumor recognition sequence
GgaAffx.6689.1.S1_at		1.84365		STON2	Stonin-2 (Stoned B). [Source:Uniprot/SWISSPROT;Acc:Q8WXE9]
GgaAffx.12153.1.S1_at		1.82661		FIP1L1	FIP1 like 1 (S. cerevisiae)
Gga.4540.1.S1_at		1.74116		RBMS1	MSSP-1 [Source:RefSeq_peptide;Acc:NP_990355]
GgaAffx.8131.1.S1_s_at		1.72832
Gga.8299.1.S1_at		1.72777
Gga.537.2.S1_a_at		1.70211		VEGFA	Vascular endothelial growth factor A precursor (VEGF-A) (Vascular permeability factor) (VPF). [Source:Uniprot/SWISSPROT;Acc:P67964]
GgaAffx.22491.4.S1_s_at		1.68356		SPTBN1	spectrin, beta, non-erythrocytic 1
GgaAffx.5619.1.S1_at		1.63665		PIK3CA	Phosphoinositide 3-kinase catalytic subunit. [Source:Uniprot/SPTREMBL;Acc:O42391]
GgaAffx.11907.1.S1_s_at		1.55944		DDX27	DEAD (Asp-Glu-Ala-Asp) box polypeptide 27
Gga.729.1.S1_at			22.7971	AVD	Avidin precursor. [Source:Uniprot/SWISSPROT;Acc:P02701]
Gga.9133.1.S1_at			8.219	CCLi7	Chemokine ah221. [Source:Uniprot/SPTREMBL;Acc:Q8QG56]
Gga.739.1.S1_at			5.20291	P20K	quiescence-specific protein
Gga.6064.1.S1_at			4.93284	LOC100857954	Gallus gallus macrophage-expressed gene 1 protein-like
Gga.4973.3.S1_x_at			3.20706	BF1	major histocompatibility complex class I glycoprotein /// HLA-G histocompatibility antigen, class I, G /// MHC class I antigen B-F minor heavy chain
Gga.4973.1.S1_x_at			2.96186	BF2	Major class I glycoprotein precursor (Fragment). [Source:Uniprot/SPTREMBL;Acc:Q95593]
GgaAffx.12851.1.S1_s_at			2.96093	C3AR1	complement component 3a receptor 1
Gga.4973.2.S1_x_at			2.85361	BF2	Major class I glycoprotein precursor (Fragment). [Source:Uniprot/SPTREMBL;Acc:Q95593]
Gga.6025.1.S1_s_at			2.40749	CTSS	cathepsin S
GgaAffx.24484.2.S1_s_at			2.35162	C1R	complement component 1, r subcomponent
GgaAffx.26353.1.S1_s_at			2.21069	GIMAP8	GTPase, IMAP family member 8
Gga.13504.1.S1_at			2.00376	RRM2	Ribonucleoside-diphosphate reductase M2 subunit (EC 1.17.4.1) (Ribonucleotide reductase small subunit) (Ribonucleotide reductase small chain). [Source:Uniprot/SWISSPROT;Acc:P31350]
Gga.12953.1.S1_at			2.00006	ASB2	Ankyrin repeat and SOCS box protein 2 (ASB-2). [Source:Uniprot/SWISSPROT;Acc:Q96Q27]
Gga.1328.1.S2_at			1.89399	B2M	Beta-2-microglobulin precursor. [Source:Uniprot/SWISSPROT;Acc:P21611]
GgaAffx.11578.1.S1_s_at			1.89166	KPNA2	karyopherin alpha 2 (RAG cohort 1, importin alpha 1)
GgaAffx.13051.1.S1_s_at			1.85589	CDC20	cell division cycle 20 homolog (S. cerevisiae)
Gga.3754.2.S1_at			1.75244	HES1	Transcription factor HES-1 (Hairy and enhancer of split 1) (C-HAIRY1). [Source:Uniprot/SWISSPROT;Acc:O57337]
GgaAffx.21845.2.S1_s_at			1.7111	CD74	MHC class II-associated invariant chain (Fragment). [Source:Uniprot/SPTREMBL;Acc:Q9BD54]
Gga.17723.1.S1_at			1.6814
Gga.12234.1.S1_at			1.51154	TYMS	Thymidylate synthase (EC 2.1.1.45) (TS) (TSase). [Source:Uniprot/SWISSPROT;Acc:P04818]
GgaAffx.5604.4.S1_s_at			-1.52213	PLCB4	1-phosphatidylinositol-4,5-bisphosphate phosphodiesterase beta 4 (EC 3.1.4.11) (Phosphoinositide phospholipase C) (Phospholipase C- beta-4) (PLC-beta-4). [Source:Uniprot/SWISSPROT;Acc:Q15147]
Gga.5691.1.S1_at			-1.55547	OC3	similar to Osteocalcin precursor (Gamma-carboxyglutamic acid-containing protein) (Bone Gla-protein) (BGP)
Gga.17659.1.S1_at			-1.58003	BCHE	butyrylcholinesterase
Gga.12954.1.S1_at			-1.58869	SESN1	sestrin 1
GgaAffx.12086.1.S1_at			-1.77962	FKBP5	FK-506 binding protein 51. [Source:Uniprot/SPTREMBL;Acc:Q646T7]
GgaAffx.20912.1.S1_at			-1.80086	FUT9	fucosyltransferase 9 (alpha (1,3) fucosyltransferase)
GgaAffx.24643.1.S1_at			-1.8079	SESN1	sestrin 1
GgaAffx.3513.1.S1_at			-1.88685	DNHD2	CDNA FLJ40427 fis, clone TESTI2039113. [Source:Uniprot/SPTREMBL;Acc:Q8N7R9]
Gga.5620.2.S1_a_at			-1.89619	PACRG	Parkin coregulated gene protein (PARK2 coregulated) (Molecular chaperone/chaperonin-binding protein). [Source:Uniprot/SWISSPROT;Acc:Q96M98]
GgaAffx.21116.1.S1_s_at			-1.93727	OSGIN1	oxidative stress induced growth inhibitor 1
GgaAffx.4908.1.S1_s_at			-1.93757	DNAH7	axonemal dynein heavy chain 7 [Source:RefSeq_peptide;Acc:NP_061720]
GgaAffx.3900.1.S1_at			-1.93896	CCDC37	Coiled-coil domain-containing protein 37. [Source:Uniprot/SWISSPROT;Acc:Q494V2]
GgaAffx.5240.1.S1_at			-1.94235	FBXL13	F-box/LRR-repeat protein 13 (F-box and leucine-rich repeat protein 13). [Source:Uniprot/SWISSPROT;Acc:Q8NEE6]
Gga.1742.1.S1_a_at			-1.98174	OSGIN1	Oxidative stress induced growth inhibitor 1 (Pregnancy-induced growth inhibitor OKL38) (huOKL38) (Ovary, kidney and liver protein 38). [Source:Uniprot/SWISSPROT;Acc:Q9UJX0]
Gga.12085.1.S1_at			-2.56741	LOC418836	similar to antithrombin 1 B chain
Gga.16444.1.S1_at			-5.30456	PDK4	pyruvate dehydrogenase kinase, isozyme 4
Gga.4981.2.S1_at			-6.29268	HBB	Beta-H globin gene 5'flanking region (Fragment). [Source:Uniprot/SPTREMBL;Acc:Q90750]
Gga.4003.1.S1_at			-7.98366	CHAC1	Cation transport regulator-like protein 1. [Source:Uniprot/SWISSPROT;Acc:Q9BUX1]
