# Supplementary material for: The early immune response to infection of chickens with Infectious Bronchitis Virus (IBV) in susceptible and resistant birds
Source: BMC Vet Res. 2015 Oct 9;11:256. doi: 10.1186/s12917-015-0575-6 (PMC4600211; doi:10.1186/s12917-015-0575-6)
Supplement: Additional file 2: Table S2. — Gene expression differences found to be inherent between susceptible and resistant lines in the trachea. (XLS 386 kb) [file 12917_2015_575_MOESM2_ESM.xls]

## Sheet: Sheet1
Supplementary Table 2: Gene expression differences found to be inherent between susceptible and resistant lines in the trachea
ID	Day2_fold change	Day3_fold change	Day4_fold change	Gene_symbol	Description
Gga.19447.1.S1_at	388.604	84.5301	315.661		Similar to pol
Gga.19447.2.S1_s_at	104.181	59.3479	100.146		Envelope glycoprotein (Fragment). [Source:Uniprot/SPTREMBL;Acc:Q9W7J0]
GgaAffx.21332.1.S1_s_at	31.1351	30.6708	32.395	RAV-0	Gag polyprotein (Fragment). [Source:Uniprot/SPTREMBL;Acc:Q9I9V6]
Gga.7608.1.S1_at	29.0971	21.5546	24.6364	OLFM4	Tiarin-like. [Source:Uniprot/SPTREMBL;Acc:Q25C35]
GgaAffx.25138.1.S1_at	26.7518	19.4858	27.1821	OLFM4	Tiarin-like. [Source:Uniprot/SPTREMBL;Acc:Q25C35]
Gga.17540.1.S1_at	24.9105	6.3103	7.78328	ACOT9	acyl-CoA thioesterase 9
Gga.2971.2.S1_at	17.8343	17.3638	16.4223	AER61	glycosyltransferase
Gga.18478.1.S1_s_at	16.916	11.9244	21.1787	OLFM4	Tiarin-like. [Source:Uniprot/SPTREMBL;Acc:Q25C35]
Gga.8769.1.S1_at	16.5156	12.6686	20.0765	C10orf72
Gga.14168.1.S1_at	12.9854	13.3445	13.329
Gga.6003.1.S1_a_at	11.8258	14.6013	14.9791	ME3	malic enzyme 3, NADP(+)-dependent, mitochondrial
GgaAffx.11519.1.S1_at	10.5389	13.5333	10.9862	RHOG	ras homolog gene family, member G
Gga.12383.1.S1_at	9.18411	7.27759	6.11407	CRHBP	Corticotropin-releasing factor-binding protein precursor (CRF-binding protein) (CRF-BP) (Corticotropin-releasing hormone-binding protein) (CRH-BP). [Source:Uniprot/SWISSPROT;Acc:P24387]
Gga.16844.1.S1_a_at	8.45878			COL3A1	Collagen alpha-1(III) chain precursor (Fragments). [Source:Uniprot/SWISSPROT;Acc:P12105]
Gga.4990.2.S1_a_at	7.29876			COL9A1	Collagen alpha-1(IX) chain precursor. [Source:Uniprot/SWISSPROT;Acc:P12106]
Gga.11753.1.S1_at	6.71588	7.85733	5.79966
GgaAffx.1528.1.S1_at	6.20151	4.64114	6.17387	MAPKAPK3	mitogen-activated protein kinase-activated protein kinase 3
Gga.518.1.S1_x_at	6.19706	11.8541	6.0243	BLB1	MHC class II antigen B-F minor heavy chain
GgaAffx.12377.1.S1_at	6.1595	3.2124	3.30156	NSFL1C	NSFL1 (p97) cofactor (p47)
GgaAffx.22984.1.S1_x_at	6.05267			COL1A2	Collagen alpha-2(I) chain precursor (Fragments). [Source:Uniprot/SWISSPROT;Acc:P02467]
Gga.10968.1.S1_at	5.95822	7.18682	6.72612	GSTO1	glutathione S-transferase omega 1
GgaAffx.6199.1.S1_at	5.92951	5.53009	5.67799	C1orf107	Digestive organ expansion factor homolog. [Source:Uniprot/SWISSPROT;Acc:Q5ZLG3]
Gga.4900.5.S1_at	5.64909	8.49336	6.61818		similar to C-type lectin-like receptor
Gga.3607.1.S1_a_at	5.54341			COL1A2	Collagen alpha-2(I) chain precursor (Fragments). [Source:Uniprot/SWISSPROT;Acc:P02467]
Gga.865.1.S1_at	5.47545			COL9A2	collagen, type IX, alpha 2
Gga.9634.1.S1_at	5.26677	3.74654	3.21328	DECR1	2,4-dienoyl-CoA reductase, mitochondrial precursor (EC 1.3.1.34) (2,4- dienoyl-CoA reductase [NADPH]) (4-enoyl-CoA reductase [NADPH]). [Source:Uniprot/SWISSPROT;Acc:Q16698]
Gga.4552.1.S1_at	5.20856	3.75906	3.9843
GgaAffx.6019.2.S1_s_at	4.9431	2.8903	4.66176		similar to hensin
GgaAffx.22040.1.S1_s_at	4.93564			ACAN	Aggrecan core protein precursor (Cartilage-specific proteoglycan core protein) (CSPCP). [Source:Uniprot/SWISSPROT;Acc:P07898]
Gga.11142.2.S1_s_at	4.81732			COMP	Cartilage oligomeric matrix protein precursor (COMP). [Source:Uniprot/SWISSPROT;Acc:P49747]
Gga.10108.1.S1_at	4.70455		2.79644	ANXA8	annexin A8-like 2
Gga.8104.1.S1_at	4.67451	4.58703	3.93896	HCK	Tyrosine-protein kinase HCK (EC 2.7.10.2) (p59-HCK/p60-HCK) (Hemopoietic cell kinase). [Source:Uniprot/SWISSPROT;Acc:P08631]
Gga.7410.1.S1_at	4.63796	5.2702	4.45549
Gga.2531.1.S1_at	4.60637	4.56262	3.6484	LHFPL2	osteoblast membrane protein /// lipoma HMGIC fusion partner-like 2
Gga.4458.1.S1_at	4.53869	6.19604	5.91821
GgaAffx.6456.5.S1_s_at	4.52912		3.06367		similar to type II keratin K6h /// similar to Krt6b protein
GgaAffx.22988.1.S1_at	4.39557			COL1A2	Collagen alpha-2(I) chain precursor (Fragments). [Source:Uniprot/SWISSPROT;Acc:P02467]
Gga.18958.1.S1_at	4.29335	4.25535	4.77853	SLC38A2	solute carrier family 38, member 2
Gga.11658.1.S1_at	4.20464	2.68479	3.89095	BPI	bactericidal/permeability-increasing protein
GgaAffx.8922.1.S1_x_at	4.12294	8.69919	6.46722
Gga.8561.1.S1_at	4.01403	3.61556	3.9142
GgaAffx.6885.1.S1_at	4.00045			ANTXR2	anthrax toxin receptor 2
GgaAffx.22043.1.S1_at	3.97765			MUC	mucin protein
Gga.8491.1.S1_at	3.93794			FBN1	Fibrillin-1 (Fragment). [Source:Uniprot/SPTREMBL;Acc:P87363]
GgaAffx.9219.1.S1_at	3.92269			USP5	Ubiquitin carboxyl-terminal hydrolase 5 (EC 3.1.2.15) (Ubiquitin thioesterase 5) (Ubiquitin-specific-processing protease 5) (Deubiquitinating enzyme 5) (Isopeptidase T). [Source:Uniprot/SWISSPROT;Acc:P45974]
GgaAffx.3856.1.S1_s_at	3.9224	2.70794	3.14744	NSFL1C	NSFL1 (p97) cofactor (p47)
Gga.2839.2.S1_a_at	3.90312			COL2A1	collagen, type II, alpha 1 (primary osteoarthritis, spondyloepiphyseal dysplasia, congenital)
GgaAffx.10781.1.S1_at	3.80876			COL4A1	Collagen IV a1 chain (Fragment). [Source:Uniprot/SPTREMBL;Acc:Q9I9K3]
GgaAffx.22889.1.S1_s_at	3.74192			EIF3A	eukaryotic translation initiation factor 3, subunit A
Gga.1753.1.S1_at	3.69197
Gga.13559.1.S1_at	3.68293	4.65351	3.64923
Gga.582.1.S1_s_at	3.61151			CACNA1S	Voltage-dependent L-type calcium channel subunit alpha-1S (Voltage- gated calcium channel subunit alpha Cav1.1) (Fragment). [Source:Uniprot/SWISSPROT;Acc:O42398]
Gga.4320.1.S1_a_at	3.58597	3.01179	3.58586	NRG3	neuregulin 3
Gga.17508.1.S1_at	3.58077			FSTL1	Flik protein [Source:RefSeq_peptide;Acc:NP_989969]
GgaAffx.24429.1.A1_at	3.57926	3.69345	3.48989	TTC38	similar to FLJ20699 protein
GgaAffx.11975.1.S1_s_at	3.54069			PSAP	Proactivator polypeptide precursor [Contains: Saposin A; Saposin B; Saposin C; Saposin D]. [Source:Uniprot/SWISSPROT;Acc:O13035]
Gga.5128.1.S1_at	3.53819		5.12251	CCL20	maacrophage inflammatory protein 3alpha [Source:RefSeq_peptide;Acc:NP_989769]
Gga.10173.1.S1_s_at	3.53233			MYBPC1	Myosin-binding protein C, slow-type (Slow MyBP-C) (C-protein, skeletal muscle slow isoform). [Source:Uniprot/SWISSPROT;Acc:Q00872]
GgaAffx.4117.2.S1_s_at	3.50376	1.67812	1.78796	KY	kyphoscoliosis peptidase [Source:RefSeq_peptide;Acc:NP_848649]
Gga.1094.1.S1_at	3.46601			CTSD	Cathepsin D precursor (EC 3.4.23.5) [Contains: Cathepsin D light chain; Cathepsin D heavy chain]. [Source:Uniprot/SWISSPROT;Acc:Q05744]
GgaAffx.4150.2.S1_s_at	3.46292			ARHGEF12	Rho guanine nucleotide exchange factor 12 (Leukemia-associated RhoGEF). [Source:Uniprot/SWISSPROT;Acc:Q9NZN5]
Gga.4150.3.S1_a_at	3.42775			BSG	Basigin precursor (Leukocyte activation antigen M6) (Collagenase stimulatory factor) (Extracellular matrix metalloproteinase inducer) (EMMPRIN) (5F7) (Tumor cell-derived collagenase stimulatory factor) (TCSF) (OK blood group antigen) (CD147 antigen). [Sou
Gga.6721.1.S1_s_at	3.42601	2.21073	2.80543
GgaAffx.1075.1.S1_at	3.37931			PDE4DIP	similar to phosphodiesterase 4D interacting protein
Gga.5148.1.S1_at	3.36488	4.16556	3.89157	TNFRSF1B	tumor necrosis factor receptor-II [Source:RefSeq_peptide;Acc:NP_989770]
GgaAffx.1642.1.S1_at	3.351			AQP3	Aquaporin-3 (AQP-3). [Source:Uniprot/SWISSPROT;Acc:Q92482]
Gga.1318.1.S1_s_at	3.34641			SF3B3	splicing factor 3b, subunit 3, 130kDa
Gga.17508.1.S2_at	3.33674			FSTL1	Flik protein [Source:RefSeq_peptide;Acc:NP_989969]
Gga.4981.2.S1_at	3.33223		4.81644	HBB	Beta-H globin gene 5'flanking region (Fragment). [Source:Uniprot/SPTREMBL;Acc:Q90750]
GgaAffx.5610.4.S1_s_at	3.32614	2.55235	4.06019	USP13	Ubiquitin carboxyl-terminal hydrolase 13 (EC 3.1.2.15) (Ubiquitin thioesterase 13) (Ubiquitin-specific-processing protease 13) (Deubiquitinating enzyme 13) (Isopeptidase T-3) (ISOT-3). [Source:Uniprot/SWISSPROT;Acc:Q92995]
GgaAffx.21028.1.S1_s_at	3.31284			MYH4	Myosin heavy chain, fast skeletal muscle, embryonic. [Source:Uniprot/SWISSPROT;Acc:P02565]
Gga.14442.2.S1_a_at	3.27372			FUNDC2	FUN14 domain containing 2
Gga.10173.1.S1_at	3.25471			MYBPC1	Myosin-binding protein C, slow-type (Slow MyBP-C) (C-protein, skeletal muscle slow isoform). [Source:Uniprot/SWISSPROT;Acc:Q00872]
Gga.756.1.S1_s_at	3.22423			ANK2	Ankyrin 2 (Fragment). [Source:Uniprot/SPTREMBL;Acc:Q90716]
GgaAffx.21306.1.S1_at	3.20979
Gga.6043.2.S1_a_at	3.20054	3.07999	2.74237	PTTG1IP	Pituitary tumor-transforming 1 interacting protein
Gga.10194.1.S1_s_at	3.17777			VILL	Villin-like protein. [Source:Uniprot/SWISSPROT;Acc:O15195]
GgaAffx.20135.1.S1_s_at	3.16726			STAT3	signal transducer and activator of transcription 3 (acute-phase response factor)
Gga.13152.1.S1_s_at	3.15731	3.05096	3.40888	VNN2	vanin 2
Gga.9132.1.S1_s_at	3.13861			AARS	alanyl-tRNA synthetase
Gga.7457.2.S1_a_at	3.11351	2.47772	2.49874
Gga.4722.1.S1_s_at	3.10005			CTNNA1	catenin (cadherin-associated protein), alpha 1, 102kDa
Gga.501.1.S1_at	3.09117	3.06559	3.18921	MMP27	matrix metalloproteinase [Source:RefSeq_peptide;Acc:NP_990331]
GgaAffx.6694.1.S1_at	3.09035			VIT	vitrin
GgaAffx.2737.1.S1_s_at	3.08444			COL6A1	Collagen alpha-1(VI) chain precursor. [Source:Uniprot/SWISSPROT;Acc:P20785]
Gga.6085.3.S1_a_at	3.07037			RCJMB04_39i8	dihydrolipoamide S-succinyltransferase (E2 component of 2-oxo-glutarate complex)
GgaAffx.24899.1.S1_at	3.06074	1.70771	1.75185	MAOA	monoamine oxidase A
GgaAffx.7926.1.S1_at	3.05606		1.68663		similar to nebulin
GgaAffx.12290.2.S1_s_at	3.05166			MVP	major vault protein
Gga.13612.1.S1_at	3.03035			SVEP1	sushi, von Willebrand factor type A, EGF and pentraxin domain containing 1
GgaAffx.22370.1.S1_at	3.01733			C17orf28	Uncharacterized protein C17orf28 (Down-regulated in multiple cancers- 1). [Source:Uniprot/SWISSPROT;Acc:Q8IV36]
Gga.5729.2.S1_s_at	3.0054			ADPRH	ADP-ribosylarginine hydrolase
Gga.6331.1.S1_at	2.9954	2.58191	2.3315
Gga.17147.1.S1_s_at	2.99171	2.86567	2.816	CCDC127	coiled-coil domain containing 127
Gga.16844.2.S1_s_at	2.98619			COL3A1	Collagen alpha-1(III) chain precursor (Fragments). [Source:Uniprot/SWISSPROT;Acc:P12105]
GgaAffx.2946.1.S1_at	2.98066	2.03097			similar to prosaposin
Gga.10419.1.S1_at	2.97839	2.0548	2.08188
GgaAffx.4169.1.S1_at	2.97679			MUC	mucin protein
Gga.174.1.S1_at	2.96895	4.49387		MBL2	mannose binding lectin, liver (A) [Source:RefSeq_peptide;Acc:NP_989680]
Gga.13353.1.S1_at	2.95928			PRSS23	Serine protease 23 precursor (EC 3.4.21.-) (Putative secreted protein ZSIG13). [Source:Uniprot/SWISSPROT;Acc:O95084]
Gga.19747.1.S1_s_at	2.95627			CPXM2	carboxypeptidase X (M14 family), member 2
Gga.922.1.S1_a_at	2.94372	2.63052	3.33534	SCNN1A	Amiloride-sensitive sodium channel subunit alpha (Epithelial Na+ channel subunit alpha) (Alpha ENaC) (Nonvoltage-gated sodium channel 1 subunit alpha) (SCNEA) (Alpha NaCH). [Source:Uniprot/SWISSPROT;Acc:Q92075]
Gga.922.2.S1_a_at	2.93201	2.38938	2.7033	SCNN1A	Amiloride-sensitive sodium channel subunit alpha (Epithelial Na+ channel subunit alpha) (Alpha ENaC) (Nonvoltage-gated sodium channel 1 subunit alpha) (SCNEA) (Alpha NaCH). [Source:Uniprot/SWISSPROT;Acc:Q92075]
GgaAffx.20559.1.S1_at	2.92526	2.65464	2.91556	C5orf24	CDNA FLJ37562 fis, clone BRCOC2000487. [Source:Uniprot/SPTREMBL;Acc:Q8N1T9]
GgaAffx.3316.1.S1_at	2.89634
GgaAffx.26762.1.S1_at	2.89302			WWP2	WW domain containing E3 ubiquitin protein ligase 2
Gga.3777.1.S1_at	2.86885	3.7994	4.67783	SCP2	sterol carrier protein 2
GgaAffx.5146.1.S1_s_at	2.8542		1.78077	NT5C2	5'-nucleotidase, cytosolic II
Gga.1737.1.S1_at	2.85357	2.42994	3.04051	SLC27A4	Long-chain fatty acid transport protein 4 (EC 6.2.1.-) (Fatty acid transport protein 4) (FATP-4) (Solute carrier family 27 member 4). [Source:Uniprot/SWISSPROT;Acc:Q6P1M0]
GgaAffx.25506.1.S1_at	2.84935			ALPK3	Alpha-protein kinase 3 (EC 2.7.11.-) (Muscle alpha-protein kinase). [Source:Uniprot/SWISSPROT;Acc:Q96L96]
GgaAffx.1691.1.A1_s_at	2.84248			RGS5	Regulator of G-protein signaling 5 (RGS5). [Source:Uniprot/SWISSPROT;Acc:O15539]
GgaAffx.20192.1.S1_s_at	2.83297			P4HB	Protein disulfide-isomerase precursor (EC 5.3.4.1) (PDI) (Prolyl 4- hydroxylase subunit beta) (Cellular thyroid hormone-binding protein) (Retina cognin) (R-cognin). [Source:Uniprot/SWISSPROT;Acc:P09102]
Gga.16663.1.S1_at	2.8282	1.96115	2.1658	C4	Complement C4
Gga.16560.2.S1_a_at	2.8239			MCL1	myeloid cell leukemia sequence 1 (BCL2-related)
GgaAffx.12000.1.S1_at	2.82389			SUCLG2	succinate-CoA ligase, GDP-forming, beta subunit
GgaAffx.23612.1.S1_at	2.81995	2.06361	2.64458	ADSSL1	Adenylosuccinate synthetase isozyme 1 (EC 6.3.4.4) (IMP--aspartate ligase 1) (AdSS 1) (AMPSase 1). [Source:Uniprot/SWISSPROT;Acc:Q8N142]
Gga.4750.1.S1_s_at	2.81119			FKBP5	FK-506 binding protein 51. [Source:Uniprot/SPTREMBL;Acc:Q646T7]
GgaAffx.21948.1.S1_s_at	2.80812			CACNA1S	Voltage-dependent L-type calcium channel subunit alpha-1S (Voltage- gated calcium channel subunit alpha Cav1.1) (Fragment). [Source:Uniprot/SWISSPROT;Acc:O42398]
GgaAffx.12884.1.S1_at	2.80541
GgaAffx.11758.1.S1_s_at	2.80248			CYB5R3	similar to cytochrome b-5 reductase
GgaAffx.11681.1.S1_at	2.79736	2.8302	2.61289	PRIM2	primase, DNA, polypeptide 2 (58kDa)
GgaAffx.22370.3.S1_s_at	2.78788			C17orf28	Uncharacterized protein C17orf28 (Down-regulated in multiple cancers- 1). [Source:Uniprot/SWISSPROT;Acc:Q8IV36]
GgaAffx.646.1.S1_s_at	2.77242	2.39506	2.23549	STT3A	STT3, subunit of the oligosaccharyltransferase complex, homolog A (S. cerevisiae)
Gga.15316.1.S1_s_at	2.77164	2.18594	2.21465	STARD4	START domain containing 4, sterol regulated
Gga.4462.1.S1_at	2.76783	1.54869		MYH9	myosin heavy chain, nonmuscle [Source:RefSeq_peptide;Acc:NP_990808]
GgaAffx.26579.1.S1_s_at	2.76659			CSF1R	colony stimulating factor 1 receptor, formerly McDonough feline sarcoma viral (v-fms) oncogene homolog
GgaAffx.6469.1.S1_s_at	2.75758			LTBP2	latent transforming growth factor beta binding protein 2
GgaAffx.23712.1.S1_at	2.74495			CHAD	chondroadherin
GgaAffx.9303.1.S1_s_at	2.74346			FBN2	fibrillin 2
Gga.19673.1.S1_s_at	2.72571			IGFBP5	Insulin-like growth factor binding protein 5 (Fragment). [Source:Uniprot/SPTREMBL;Acc:Q60FB2]
Gga.11632.1.S1_s_at	2.72111	-1.9099		CALR	Calreticulin
GgaAffx.24225.1.S1_s_at	2.71524			PFKM	phosphofructokinase, muscle
Gga.17858.1.S1_at	2.71163	3.38043	3.55424
Gga.7523.1.S1_s_at	2.69361			FNDC3A	fibronectin type III domain containing 3A
GgaAffx.25280.1.S1_at	2.68421			COTL1	coactosin-like 1 (Dictyostelium)
GgaAffx.13213.1.S1_at	2.684	3.38645	3.24931	VNN2	vanin 2
GgaAffx.9415.1.S1_at	2.67972			PTPRK	protein tyrosine phosphatase, receptor type, K
GgaAffx.1404.1.S1_at	2.67627
Gga.822.1.S1_a_at	2.6568			ELN	TROP
GgaAffx.2094.4.S1_s_at	2.6474			ACSS2	Acetyl-coenzyme A synthetase, cytoplasmic (EC 6.2.1.1) (Acetate--CoA ligase) (Acyl-activating enzyme) (Acetyl-CoA synthetase) (ACS) (AceCS) (Acyl-CoA synthetase short-chain family member 2). [Source:Uniprot/SWISSPROT;Acc:Q9NR19]
GgaAffx.26551.2.S1_s_at	2.63025			GBF1	Golgi-specific brefeldin A-resistance guanine nucleotide exchange factor 1 (BFA-resistant GEF 1). [Source:Uniprot/SWISSPROT;Acc:Q92538]
Gga.815.1.S1_at	2.63005			ITGAV	Integrin alpha-V precursor (Vitronectin receptor subunit alpha) [Contains: Integrin alpha-V heavy chain; Integrin alpha-V light chain]. [Source:Uniprot/SWISSPROT;Acc:P26008]
Gga.16371.1.S1_s_at	2.62392			STT3A	STT3, subunit of the oligosaccharyltransferase complex, homolog A (S. cerevisiae)
GgaAffx.21963.1.S1_s_at	2.61914	2.21213	2.43129	HCK	Tyrosine-protein kinase HCK (EC 2.7.10.2) (p59-HCK/p60-HCK) (Hemopoietic cell kinase). [Source:Uniprot/SWISSPROT;Acc:P08631]
GgaAffx.24062.1.S1_at	2.61813	1.79052		TMTC1	ARG99 protein [Source:RefSeq_peptide;Acc:NP_787057]
GgaAffx.9070.1.S1_s_at	2.61721			NMRAL1	NmrA-like family domain containing 1
GgaAffx.12773.1.S1_s_at	2.61335			ACTN1	Alpha-actinin-1 (Alpha-actinin cytoskeletal isoform) (Non-muscle alpha-actinin-1) (F-actin cross-linking protein). [Source:Uniprot/SWISSPROT;Acc:P05094]
Gga.7238.2.S1_s_at	2.60921			OGDH	2-oxoglutarate dehydrogenase E1 component, mitochondrial precursor (EC 1.2.4.2) (Alpha-ketoglutarate dehydrogenase). [Source:Uniprot/SWISSPROT;Acc:Q02218]
GgaAffx.26295.1.S1_s_at	2.60825			ULK2	unc-51-like kinase 2 (C. elegans)
GgaAffx.21477.1.S1_s_at	2.60028	2.89357	3.24278
Gga.16560.2.S1_s_at	2.59499			MCL1	Myeloid cell leukemia protein MCL-1 (Fragment). [Source:Uniprot/SPTREMBL;Acc:Q9W6F1]
GgaAffx.7926.1.S1_s_at	2.59128		1.81103	NEB	Nebulin (Fragment). [Source:Uniprot/SPTREMBL;Acc:Q9DEH4]
GgaAffx.21477.1.S1_at	2.58998	2.96409	3.42517
Gga.7268.2.S1_s_at	2.58929				similar to isocitrate dehydrogenase 2 (NADP+), mitochondrial
Gga.1446.1.S1_at	2.58607	2.68004	2.7236	EYA4	eyes absent homolog 4 (Drosophila)
GgaAffx.1743.1.S1_s_at	2.58419			DYM	Dymeclin. [Source:Uniprot/SWISSPROT;Acc:Q5ZLW3]
GgaAffx.3308.1.S1_at	2.57473		1.7728	HHATL	Glycerol uptake/transporter homolog. [Source:Uniprot/SWISSPROT;Acc:Q9HCP6]
GgaAffx.5211.1.S1_at	2.56908			FBLN7	fibulin 7
Gga.9766.1.S1_s_at	2.56517			LEPRE1	Prolyl 3-hydroxylase 1 precursor (EC 1.14.11.7) (Leucine- and proline- enriched proteoglycan 1) (Leprecan-1) (Growth suppressor 1). [Source:Uniprot/SWISSPROT;Acc:Q32P28]
GgaAffx.21903.1.S1_s_at	2.56112			HDAC7A	Histone deacetylase 7a (HD7a). [Source:Uniprot/SWISSPROT;Acc:Q8WUI4]
GgaAffx.12472.1.S1_at	2.54652	1.77216	1.71116	ENTPD1	ectonucleoside triphosphate diphosphohydrolase 1
GgaAffx.25232.1.S1_s_at	2.54478	2.241		GADD45B	Growth arrest and DNA-damage-inducible protein GADD45 beta (Negative growth-regulatory protein MyD118) (Myeloid differentiation primary response protein MyD118). [Source:Uniprot/SWISSPROT;Acc:O75293]
GgaAffx.9757.3.S1_s_at	2.54221			ABI3BP	Target of Nesh-SH3 precursor (Tarsh) (Nesh-binding protein) (NeshBP) (ABI gene family member 3-binding protein). [Source:Uniprot/SWISSPROT;Acc:Q7Z7G0]
Gga.8896.1.S1_at	2.53821			TSPAN9	tetraspanin 9
GgaAffx.23912.2.S1_s_at	2.53766			ZEB2	Zinc finger homeobox protein 1b (Smad-interacting protein 1) (SMADIP1). [Source:Uniprot/SWISSPROT;Acc:O60315]
Gga.10019.2.S1_at	2.53686	2.71244	2.3723	GTPBP10	GTP-binding protein 10 (putative)
Gga.3977.3.S1_a_at	2.53683			ACAN	Aggrecan core protein precursor (Cartilage-specific proteoglycan core protein) (CSPCP). [Source:Uniprot/SWISSPROT;Acc:P07898]
Gga.15902.1.S1_at	2.53503			ASCC3L1	activating signal cointegrator 1 complex subunit 3-like 1
GgaAffx.4941.1.S1_at	2.5316	1.56715			regeneration associated muscle protease isoform b [Source:RefSeq_peptide;Acc:NP_001001991]
Gga.4403.1.S1_at	2.51336			PSAP	Proactivator polypeptide precursor [Contains: Saposin A; Saposin B; Saposin C; Saposin D]. [Source:Uniprot/SWISSPROT;Acc:O13035]
Gga.148.1.S1_at	2.51126		1.70044	QSOX1	quiescin Q6 sulfhydryl oxidase 1
Gga.3818.1.S1_at	2.5112			TNC	Tenascin precursor (TN) (Tenascin-C) (TN-C) (Hexabrachion) (Cytotactin) (Neuronectin) (GMEM) (JI) (Myotendinous antigen) (Glioma- associated-extracellular matrix antigen) (GP 150-225). [Source:Uniprot/SWISSPROT;Acc:P10039]
Gga.18161.1.S1_s_at	2.5091			AP3D1	AP-3 complex subunit delta-1 (Adapter-related protein complex 3 subunit delta-1) (Delta-adaptin 3) (AP-3 complex subunit delta) (Delta-adaptin). [Source:Uniprot/SWISSPROT;Acc:O14617]
GgaAffx.3675.1.S1_s_at	2.50794			ACAA1	acetyl-Coenzyme A acyltransferase 1 (peroxisomal 3-oxoacyl-Coenzyme A thiolase)
GgaAffx.24899.1.S1_s_at	2.4984		1.6514	MAOA	monoamine oxidase A
GgaAffx.20952.1.A1_s_at	2.4928			COL2A1	Collagen alpha-1(II) chain precursor (Fragment). [Source:Uniprot/SWISSPROT;Acc:P02460]
Gga.1884.2.S1_s_at	2.48535			ENTPD1	ectonucleoside triphosphate diphosphohydrolase 1
GgaAffx.23678.1.S1_s_at	2.48465	1.50411		SULT1E1	Estrogen sulfotransferase (EC 2.8.2.4) (Sulfotransferase, estrogen- preferring) (EST-1). [Source:Uniprot/SWISSPROT;Acc:P49888]
GgaAffx.1750.1.S1_at	2.48269	1.71722	1.84074
Gga.843.1.S1_at	2.48012			LAMB1	Laminin beta-1 chain (Laminin beta-1-1 chain) (Fragment). [Source:Uniprot/SWISSPROT;Acc:Q01635]
Gga.6009.1.S1_s_at	2.47987			NET1	neuroepithelial cell transforming gene 1
Gga.15365.1.S1_s_at	2.47904			AP2M1	adaptor-related protein complex 2, mu 1 subunit
Gga.11645.2.S1_a_at	2.47072		2.77726
Gga.6655.1.A1_at	2.47019	1.65276	2.25849
Gga.11002.1.S1_s_at	2.46339			WDTC1	WD and tetratricopeptide repeats protein 1. [Source:Uniprot/SWISSPROT;Acc:Q8N5D0]
Gga.10244.1.S1_s_at	2.4567			C4BPA	Complement regulatory soluble protein. [Source:Uniprot/SPTREMBL;Acc:Q4AEJ1]
Gga.14861.1.S1_s_at	2.45372			KIAA0355	KIAA0355 (KIAA0355), mRNA [Source:RefSeq_dna;Acc:NM_014686]
Gga.19278.1.S1_s_at	2.45144			ALDH9A1	4-trimethylaminobutyraldehyde dehydrogenase (EC 1.2.1.47) (TMABADH) (Aldehyde dehydrogenase 9A1) (EC 1.2.1.3) (Aldehyde dehydrogenase E3 isozyme) (Gamma-aminobutyraldehyde dehydrogenase) (EC 1.2.1.19) (R- aminobutyraldehyde dehydrogenase). [Source:Uniprot
Gga.11463.2.S1_s_at	2.44488			ENPP2	Ectonucleotide pyrophosphatase/phosphodiesterase 2 (E-NPP 2) (Phosphodiesterase I/nucleotide pyrophosphatase 2) (Phosphodiesterase I alpha) (PD-Ialpha) (Autotaxin) [Includes: Alkaline phosphodiesterase I (EC 3.1.4.1); Nucleotide pyrophosphatase (EC 3.6.1.
GgaAffx.24534.1.S1_at	2.43541			C7	Complement component C7 precursor. [Source:Uniprot/SWISSPROT;Acc:P10643]
Gga.15884.1.S1_at	2.42734			FNDC1	fibronectin type III domain containing 1 [Source:RefSeq_peptide;Acc:NP_115921]
GgaAffx.240.5.S1_s_at	2.42632			RCJMB04_7e17	heterogeneous nuclear ribonucleoprotein M
GgaAffx.3713.1.S1_s_at	2.42559		1.66283	SEC61A1	Protein transport protein Sec61 subunit alpha isoform 1 (Sec61 alpha- 1). [Source:Uniprot/SWISSPROT;Acc:P61619]
GgaAffx.8277.2.S1_s_at	2.42454			SEMA5A	sema domain, seven thrombospondin repeats (type 1 and type 1-like), transmembrane domain (TM) and short cytoplasmic domain, (semaphorin) 5A
GgaAffx.4681.1.S1_at	2.42206			ITFG3	Protein ITFG3. [Source:Uniprot/SWISSPROT;Acc:Q9H0X4]
Gga.15193.1.S1_s_at	2.42195			ZBTB10	similar to putative RIN zinc finger protein
Gga.17484.1.S1_at	2.41893			ANKRD13C	Ankyrin repeat domain-containing protein 13C. [Source:Uniprot/SWISSPROT;Acc:Q8N6S4]
Gga.10674.1.S1_at	2.41647	2.23153	2.69899	MAP3K2	Mitogen-activated protein kinase kinase kinase 2
Gga.13492.1.S1_s_at	2.41595			NEK9	Serine/threonine-protein kinase Nek9 (EC 2.7.11.1) (NimA-related protein kinase 9) (Never in mitosis A-related kinase 9) (Nercc1 kinase) (NIMA-related kinase 8) (Nek8). [Source:Uniprot/SWISSPROT;Acc:Q8TD19]
GgaAffx.4371.1.S1_at	2.40964			C20orf67	Phosphorylated CTD-interacting factor 1. [Source:Uniprot/SWISSPROT;Acc:Q9H4Z3]
Gga.10597.1.S1_at	2.40826			USP24	Ubiquitin carboxyl-terminal hydrolase 24 (EC 3.1.2.15) (Ubiquitin thioesterase 24) (Ubiquitin-specific-processing protease 24) (Deubiquitinating enzyme 24). [Source:Uniprot/SWISSPROT;Acc:Q9UPU5]
Gga.11937.1.S1_at	2.39431
Gga.11155.1.S1_s_at	2.38016			STAG2	Cohesin subunit SA-2 (Stromal antigen 2) (SCC3 homolog 2). [Source:Uniprot/SWISSPROT;Acc:Q8N3U4]
Gga.2858.1.S1_at	2.37807	1.58805	1.93696	PTEN	Phosphatidylinositol-3,4,5-trisphosphate 3-phosphatase and dual- specificity protein phosphatase PTEN (EC 3.1.3.67) (EC 3.1.3.16) (EC 3.1.3.48) (Phosphatase and tensin homolog) (Mutated in multiple advanced cancers 1). [Source:Uniprot/SWISSPROT;Acc:P60484
Gga.7320.1.S1_s_at	2.37736			TXNRD3	TXNRD3 protein (Fragment). [Source:Uniprot/SPTREMBL;Acc:Q86VQ6]
GgaAffx.2298.1.S1_at	2.37538	-2.17249			similar to Junction plakoglobin
Gga.18901.1.S1_s_at	2.37484			FBXO11	F-box only protein 11 (Vitiligo-associated protein VIT-1). [Source:Uniprot/SWISSPROT;Acc:Q86XK2]
Gga.9347.3.S1_a_at	2.37414			APLP2	Amyloid beta (A4) precursor-like protein 2
Gga.9757.1.S1_at	2.37346			RGS5	Regulator of G-protein signaling 5 (RGS5). [Source:Uniprot/SWISSPROT;Acc:O15539]
GgaAffx.26432.2.S1_at	2.37111			COL11A1	Alpha-1 type XI collagen (Fragment). [Source:Uniprot/SPTREMBL;Acc:Q90796]
GgaAffx.11322.1.S1_x_at	2.3659	3.40256	2.97591
Gga.11201.2.S1_s_at	2.36201			EXOC4	Exocyst complex component 4 (Exocyst complex component Sec8). [Source:Uniprot/SWISSPROT;Acc:Q96A65]
GgaAffx.6136.1.S1_at	2.35711			GOLGB1	golgin B1, golgi integral membrane protein
Gga.12408.3.S1_a_at	2.35616		2.15711	ATXN3	Ataxin-3 (EC 3.4.22.-) (Machado-Joseph disease protein 1 homolog). [Source:Uniprot/SWISSPROT;Acc:Q9W689]
GgaAffx.22084.1.S1_at	2.35097		1.76548	LYPLA3	1-O-acylceramide synthase precursor (EC 2.3.1.-) (ACS) (Lysosomal phospholipase A2) (Lysophospholipase 3) (LPLA2) (LCAT-like lysophospholipase) (LLPL). [Source:Uniprot/SWISSPROT;Acc:Q8NCC3]
Gga.4797.1.A1_at	2.35045
GgaAffx.20364.1.S1_at	2.34559			AGPAT6	1-acyl-sn-glycerol-3-phosphate acyltransferase zeta precursor (EC 2.3.1.51) (1-AGP acyltransferase 6) (1-AGPAT 6) (Lysophosphatidic acid acyltransferase zeta) (LPAAT-zeta). [Source:Uniprot/SWISSPROT;Acc:Q86UL3]
GgaAffx.25721.1.S1_at	2.34307			DDX41	Probable ATP-dependent RNA helicase DDX41 (EC 3.6.1.-) (DEAD box protein 41) (DEAD box protein abstrakt homolog). [Source:Uniprot/SWISSPROT;Acc:Q9UJV9]
GgaAffx.8990.1.S1_at	2.34125			CAPRIN1	Cytoplasmic activation-proliferation-associated protein 1. [Source:Uniprot/SPTREMBL;Acc:Q5XNV3]
GgaAffx.23089.1.S1_at	2.34046			ELOVL1	elongation of very long chain fatty acids (FEN1/Elo2, SUR4/Elo3, yeast)-like 1
GgaAffx.8074.2.S1_s_at	2.33949			ADAM12	ADAM metallopeptidase domain 12 (meltrin alpha)
Gga.9174.3.S1_s_at	2.33388			KCTD10	BTB/POZ domain-containing protein KCTD10. [Source:Uniprot/SWISSPROT;Acc:Q9H3F6]
Gga.11201.1.S1_s_at	2.33232			EXOC4	Exocyst complex component 4 (Exocyst complex component Sec8). [Source:Uniprot/SWISSPROT;Acc:Q96A65]
GgaAffx.6856.1.S1_at	2.32879			NID1	Nidogen 1 (Fragment). [Source:Uniprot/SPTREMBL;Acc:Q9I9K4]
Gga.2962.2.S1_s_at	2.31836	3.1501	2.49614
GgaAffx.26635.2.S1_s_at	2.31678			COPG	coatomer protein complex, subunit gamma
GgaAffx.20364.1.S1_s_at	2.31628			AGPAT6	1-acyl-sn-glycerol-3-phosphate acyltransferase zeta precursor (EC 2.3.1.51) (1-AGP acyltransferase 6) (1-AGPAT 6) (Lysophosphatidic acid acyltransferase zeta) (LPAAT-zeta). [Source:Uniprot/SWISSPROT;Acc:Q86UL3]
Gga.5113.1.S1_s_at	2.31491			SEC24D	Protein transport protein Sec24D (SEC24-related protein D). [Source:Uniprot/SWISSPROT;Acc:O94855]
GgaAffx.11258.4.S1_s_at	2.31134			ATRN	Attractin precursor (Mahogany homolog) (DPPT-L). [Source:Uniprot/SWISSPROT;Acc:O75882]
GgaAffx.22637.1.S1_s_at	2.31087		1.69781	FKBP5	FK-506 binding protein 51. [Source:Uniprot/SPTREMBL;Acc:Q646T7]
Gga.274.1.S1_at	2.3036	1.57549	1.6741	PDGFRA	Alpha platelet-derived growth factor receptor precursor (EC 2.7.10.1) (PDGF-R-alpha). [Source:Uniprot/SWISSPROT;Acc:Q9PUF6]
Gga.2962.2.S1_a_at	2.30344	3.18006	2.7322
GgaAffx.26372.1.S1_at	2.29927	1.57319	1.73258	KIAA0355	KIAA0355 (KIAA0355), mRNA [Source:RefSeq_dna;Acc:NM_014686]
Gga.18514.1.S1_s_at	2.29913				similar to FNDC3 protein
Gga.2712.1.S1_at	2.29813	2.13675	2.54854		Neuron-specific protein family member 1 (Protein LZ1). [Source:Uniprot/SWISSPROT;Acc:Q8QFP1]
GgaAffx.8957.1.S1_at	2.29725			CYB5R3	similar to cytochrome b-5 reductase
Gga.11522.1.S1_at	2.29641	3.06955	3.61138		similar to immunoglobulin-like receptor CHIR-B2 precursor /// similar to immunoglobulin-like receptor CHIR-AB1
GgaAffx.1745.1.S1_s_at	2.29181			DYM	Dymeclin. [Source:Uniprot/SWISSPROT;Acc:Q5ZLW3]
GgaAffx.23757.3.S1_s_at	2.2898			ANK2	Ankyrin 2 (Fragment). [Source:Uniprot/SPTREMBL;Acc:Q90716]
GgaAffx.5423.1.S1_at	2.28864			ZBTB33	Transcriptional regulator Kaiso (Zinc finger and BTB domain-containing protein 33). [Source:Uniprot/SWISSPROT;Acc:Q86T24]
GgaAffx.26422.2.S1_at	2.28523
GgaAffx.6607.2.S1_s_at	2.28496			LTBP1	latent transforming growth factor beta binding protein 1
GgaAffx.25051.1.S1_at	2.28339			QSOX2	Sulfhydryl oxidase 2 precursor (EC 1.8.3.2) (Quiescin Q6-like protein 1) (Neuroblastoma-derived sulfhydryl oxidase). [Source:Uniprot/SWISSPROT;Acc:Q6ZRP7]
Gga.13283.1.S1_at	2.2819	1.81056	1.91082	TXNDC13	Thioredoxin domain-containing protein 13 precursor. [Source:Uniprot/SWISSPROT;Acc:Q9H1E5]
Gga.10245.1.S1_s_at	2.2749			AMY1A	Hepatic alpha-amylase. [Source:Uniprot/SPTREMBL;Acc:Q6JG52]
Gga.16805.1.S1_at	2.2733			PMEPA1	prostate transmembrane protein, androgen induced 1
GgaAffx.7904.1.S1_at	2.27025			C1QTNF6	Complement C1q tumor necrosis factor-related protein 6 precursor. [Source:Uniprot/SWISSPROT;Acc:Q9BXI9]
GgaAffx.23944.2.S1_s_at	2.26932			TANC1	TPR domain, ankyrin-repeat and coiled-coil-containing [Source:RefSeq_peptide;Acc:NP_203752]
GgaAffx.23061.5.S1_s_at	2.26669		1.83384	TBC1D9	TBC1 domain family, member 9 (with GRAM domain) [Source:RefSeq_peptide;Acc:NP_055945]
GgaAffx.23003.1.S1_at	2.26355			PALLD	palladin, cytoskeletal associated protein
GgaAffx.26075.1.S1_s_at	2.26134			WDR82	Twinfilin-2. [Source:Uniprot/SWISSPROT;Acc:Q5ZM35]
Gga.17603.1.S1_at	2.26104	3.10124	3.09178	TCTE1	Similar to Tcte-1 peptide
GgaAffx.26413.1.S1_s_at	2.25925	1.61268			similar to collagen, type XXVII, alpha 1
Gga.19408.1.S1_s_at	2.25214	1.57131	2.16208	ACOT9	acyl-CoA thioesterase 9
GgaAffx.20551.1.S1_s_at	2.24981	2.37201	2.3257
Gga.15902.1.S1_s_at	2.24677			ASCC3L1	activating signal cointegrator 1 complex subunit 3-like 1
GgaAffx.22987.1.S1_at	2.24668			THBS1	Thrombospondin-1 (Fragment). [Source:Uniprot/SPTREMBL;Acc:P79786]
Gga.5244.2.S1_a_at	2.24611			PUF60	poly-U binding splicing factor 60KDa
Gga.10727.1.S1_s_at	2.24463			PAPSS1	Bifunctional 3'-phosphoadenosine 5'-phosphosulfate synthetase 1 (PAPS synthetase 1) (PAPSS 1) (Sulfurylase kinase 1) (SK1) (SK 1) [Includes: Sulfate adenylyltransferase (EC 2.7.7.4) (Sulfate adenylate transferase) (SAT) (ATP-sulfurylase); Adenylyl-sulfate
GgaAffx.26551.1.S1_s_at	2.24454			GBF1	Golgi-specific brefeldin A-resistance guanine nucleotide exchange factor 1 (BFA-resistant GEF 1). [Source:Uniprot/SWISSPROT;Acc:Q92538]
Gga.14418.1.S1_s_at	2.24229			SETD5	SET domain containing 5
Gga.13372.1.S1_s_at	2.23602			LIMS2	LIM and senescent cell antigen-like domains 2
GgaAffx.7262.1.S1_at	2.23171			TNFAIP2	Tumor necrosis factor, alpha-induced protein 2 (Primary response gene B94 protein). [Source:Uniprot/SWISSPROT;Acc:Q03169]
Gga.11637.1.S1_s_at	2.23074			SPAG9	C-jun-amino-terminal kinase-interacting protein 4 (JNK-interacting protein 4) (JIP-4) (JNK-associated leucine-zipper protein) (JLP) (Sperm-associated antigen 9) (Mitogen-activated protein kinase 8- interacting protein 4) (Human lung cancer protein 6) (HLC
GgaAffx.26779.1.A1_s_at	2.22826
GgaAffx.23423.1.S1_at	2.22755	2.0601	2.67919	KCNJ5	GIRK4 (Fragment). [Source:Uniprot/SPTREMBL;Acc:O57651]
GgaAffx.163.1.S1_at	2.22724				similar to nucleolar protein No55
GgaAffx.23343.1.S1_at	2.21998			NID1	Nidogen 1 (Fragment). [Source:Uniprot/SPTREMBL;Acc:Q9I9K4]
GgaAffx.23315.1.S1_s_at	2.21923		1.51469	GALNT7	N-acetylgalactosaminyltransferase 7 (EC 2.4.1.-) (Protein-UDP acetylgalactosaminyltransferase 7) (UDP-GalNAc:polypeptide N- acetylgalactosaminyltransferase 7) (Polypeptide GalNAc transferase 7) (GalNAc-T7) (pp-GaNTase 7). [Source:Uniprot/SWISSPROT;Acc:Q86
GgaAffx.23757.5.S1_s_at	2.21787			ANK2	Ankyrin 2 (Fragment). [Source:Uniprot/SPTREMBL;Acc:Q90716]
Gga.19481.4.S1_a_at	2.21675			TTN	titin
GgaAffx.10207.1.S1_at	2.21623			CLIC6	Chloride intracellular channel 6. [Source:Uniprot/SWISSPROT;Acc:Q96NY7]
GgaAffx.6884.1.S1_at	2.21259			ANTXR2	anthrax toxin receptor 2
GgaAffx.20341.1.S1_s_at	2.21195			KIAA0090	Protein KIAA0090 homolog precursor. [Source:Uniprot/SWISSPROT;Acc:Q5ZL00]
Gga.4338.3.S1_a_at	2.20869			UQCRC1	Ubiquinol-cytochrome-c reductase complex core protein 1, mitochondrial precursor (EC 1.10.2.2) (Core I protein). [Source:Uniprot/SWISSPROT;Acc:P31930]
GgaAffx.22555.1.S1_at	2.20533			EIF2B5	Translation initiation factor eIF-2B subunit epsilon (eIF-2B GDP-GTP exchange factor subunit epsilon). [Source:Uniprot/SWISSPROT;Acc:Q13144]
Gga.19398.1.S1_at	2.20182			CLIC4	Chloride intracellular channel protein 4 (Intracellular chloride ion channel protein p64H1). [Source:Uniprot/SWISSPROT;Acc:Q9Y696]
GgaAffx.21224.1.S1_at	2.20013	1.67266
Gga.12558.1.S1_s_at	2.19977			SPECC1	Sperm antigen with calponin homology and coiled-coil domains 1 (Nuclear structure protein 5) (NSP5) (Sperm antigen HCMOGT-1). [Source:Uniprot/SWISSPROT;Acc:Q5M775]
GgaAffx.22652.1.S1_at	2.19863			C9orf167	CDNA FLJ20245 fis, clone COLF6454. [Source:Uniprot/SPTREMBL;Acc:Q9NXH8]
GgaAffx.11975.1.S1_at	2.19148
Gga.18094.1.S1_s_at	2.18955			QSOX2	Sulfhydryl oxidase 2 precursor (EC 1.8.3.2) (Quiescin Q6-like protein 1) (Neuroblastoma-derived sulfhydryl oxidase). [Source:Uniprot/SWISSPROT;Acc:Q6ZRP7]
Gga.17602.1.S1_s_at	2.18689			IPO5	RAN binding protein 5
GgaAffx.23423.2.S1_s_at	2.18634	2.23311	2.43787	KCNJ5	GIRK4 (Fragment). [Source:Uniprot/SPTREMBL;Acc:O57651]
Gga.11578.1.S1_s_at	2.18573			GDI2	Rab-GDP dissociation inhibitor [Source:RefSeq_peptide;Acc:NP_990335]
GgaAffx.6981.1.S1_at	2.18285	2.1769	1.82294
GgaAffx.6697.1.S1_s_at	2.17916			FEZ2	fasciculation and elongation protein zeta 2 (zygin II)
GgaAffx.26127.1.S1_s_at	2.17683				similar to FNDC3 protein
Gga.14024.1.S1_s_at	2.1756			GOLGA2	Golgin subfamily A member 2 (Cis-Golgi matrix protein GM130) (Gm130 autoantigen) (Golgin-95). [Source:Uniprot/SWISSPROT;Acc:Q08379]
GgaAffx.10913.1.S1_at	2.17351	2.01206		STOML3	Stomatin-like protein 3. [Source:Uniprot/SWISSPROT;Acc:Q8TAV4]
Gga.15984.1.S1_at	2.17343		1.96966	CCNG2	Cyclin-G2. [Source:Uniprot/SWISSPROT;Acc:Q16589]
GgaAffx.23626.1.S1_at	2.17171			FNDC1	fibronectin type III domain containing 1 [Source:RefSeq_peptide;Acc:NP_115921]
Gga.7254.2.S1_a_at	2.16852			NQO1	Similar to NAD(P)H dehydrogenase, quinone 1
GgaAffx.21984.1.S1_at	2.1656			ZMYND11	Zinc finger MYND domain-containing protein 11 (Adenovirus 5 E1A- binding protein) (BS69 protein). [Source:Uniprot/SWISSPROT;Acc:Q15326]
GgaAffx.7476.1.S1_s_at	2.15988	2.02674	2.00434	UBE1L2	ubiquitin-activating enzyme E1-like 2 [Source:RefSeq_peptide;Acc:NP_060697]
GgaAffx.20174.1.S1_at	2.15922	1.76078	2.14844	BXDC2
Gga.8083.2.S1_a_at	2.15563		1.61687	ORMDL1	ORM1-like 1 (S. cerevisiae)
GgaAffx.4264.1.S1_at	2.15399	2.14691	2.26792		similar to iron binding protein
GgaAffx.12414.1.S1_s_at	2.15275			HMGCR	3-hydroxy-3-methylglutaryl-CoA reductase [Source:RefSeq_peptide;Acc:NP_989816]
GgaAffx.25266.1.S1_at	2.15265		1.70328	TTC38	tetratricopeptide repeat domain 38
GgaAffx.6314.1.S1_s_at	2.15034	1.81057	1.79254	RBKS	Ribokinase (EC 2.7.1.15). [Source:Uniprot/SWISSPROT;Acc:Q9H477]
GgaAffx.7814.1.S1_at	2.14458			UST	Uronyl 2-sulfotransferase (EC 2.8.2.-). [Source:Uniprot/SWISSPROT;Acc:Q9Y2C2]
GgaAffx.8187.1.S1_at	2.14193		1.89934	C12orf35	Gonad expressed transcript (Fragment). [Source:Uniprot/SPTREMBL;Acc:Q5BMR5]
GgaAffx.21306.1.S1_s_at	2.13927
Gga.17590.1.S1_s_at	2.13921			CLIC2	chloride intracellular channel 2
Gga.18531.1.S1_s_at	2.13363			LARS	Leucyl-tRNA synthetase, cytoplasmic (EC 6.1.1.4) (Leucine--tRNA ligase) (LeuRS). [Source:Uniprot/SWISSPROT;Acc:Q9P2J5]
GgaAffx.5406.1.S1_at	2.12974	1.80087	2.13254	GPR1	Probable G-protein coupled receptor 1. [Source:Uniprot/SWISSPROT;Acc:P46091]
GgaAffx.5421.1.S1_at	2.12685	-2.07376		KLC4	Kinesin light chain 4 (KLC 4) (Kinesin-like protein 8). [Source:Uniprot/SWISSPROT;Acc:Q9NSK0]
Gga.156.2.S1_a_at	2.12569			NBL1	neuroblastoma, suppression of tumorigenicity 1 [Source:RefSeq_peptide;Acc:NP_989480]
Gga.840.2.S1_a_at	2.1242			MYL4	Myosin alkali light chain mRNA, complete cds, clone pG17-1
GgaAffx.25526.2.S1_s_at	2.12384			SF3B3	splicing factor 3b, subunit 3, 130kDa
GgaAffx.23371.1.S1_at	2.12235			ANTXR2	anthrax toxin receptor 2
GgaAffx.11856.1.S1_s_at	2.12094			IMPDH2	IMP (inosine monophosphate) dehydrogenase 2
Gga.11410.1.A1_s_at	2.11872			SEC24D	Protein transport protein Sec24D (SEC24-related protein D). [Source:Uniprot/SWISSPROT;Acc:O94855]
GgaAffx.1746.1.S1_s_at	2.11822			DYM	Dymeclin. [Source:Uniprot/SWISSPROT;Acc:Q5ZLW3]
Gga.12600.1.S1_s_at	2.11813			C7	Complement component C7 precursor. [Source:Uniprot/SWISSPROT;Acc:P10643]
Gga.3476.1.S1_at	2.11809	2.45838	1.76941	ETV6	Ets domain protein (Fragment). [Source:Uniprot/SPTREMBL;Acc:Q9YHW8]
Gga.3238.2.S1_a_at	2.11669	2.14513	2.3636	NEGR1	Neuronal growth regulator 1 precursor (Neurotractin). [Source:Uniprot/SWISSPROT;Acc:Q9W6V2]
GgaAffx.25801.1.S1_at	2.11486			ADAMTS12	similar to ADAM metallopeptidase with thrombospondin type 1 motif, 12 preproprotein
Gga.5161.2.S1_s_at	2.11264			ANK3	Ankyrin 3 (Fragment). [Source:Uniprot/SPTREMBL;Acc:Q90717]
GgaAffx.2655.2.S1_s_at	2.11239	2.88119	2.25916	COL13A1	alpha 1 type XIII collagen isoform 1 [Source:RefSeq_peptide;Acc:NP_005194]
Gga.15926.1.S1_at	2.10784	2.63812	2.56647	ORAOV1	oral cancer overexpressed 1
GgaAffx.21300.1.S1_at	2.1074	1.57268	1.59086	ENC1	ectodermal-neural cortex (with BTB-like domain)
GgaAffx.13221.1.S1_s_at	2.10567			MTPN	Myotrophin (Protein V-1) (Granule cell differentiation protein). [Source:Uniprot/SWISSPROT;Acc:Q91955]
Gga.4346.1.S1_at	2.10552	1.59716	1.59835	CASP3	caspase-3 [Source:RefSeq_peptide;Acc:NP_990056]
GgaAffx.22572.1.S1_s_at	2.10475			ZBTB34	zinc finger and BTB domain containing 34
GgaAffx.20323.1.S1_at	2.09935			DAG1	dystroglycan
GgaAffx.4506.1.S1_at	2.0942			RAB3IL1	RAB3A interacting protein (rabin3)-like 1 [Source:RefSeq_peptide;Acc:NP_037533]
GgaAffx.992.1.S1_at	2.09321			ZNF750	Protein ZNF750. [Source:Uniprot/SWISSPROT;Acc:Q32MQ0]
GgaAffx.23757.1.S1_at	2.09273			ANK2	ankyrin 2, neuronal
GgaAffx.20406.1.S1_at	2.08945			C4orf31	Similar to VLLH2748
GgaAffx.22202.3.S1_s_at	2.08749			KIAA0174	putative MAPK activating protein PM28 [Source:RefSeq_peptide;Acc:NP_055576]
GgaAffx.6983.1.S1_at	2.0874	1.96677	1.81741
GgaAffx.24935.1.S1_at	2.08651			ELOVL5	homolog of yeast long chain polyunsaturated fatty acid elongatio [Source:RefSeq_peptide;Acc:NP_068586]
GgaAffx.4150.1.S1_at	2.08596			ARHGEF12	Rho guanine nucleotide exchange factor 12 (Leukemia-associated RhoGEF). [Source:Uniprot/SWISSPROT;Acc:Q9NZN5]
Gga.16544.1.S1_s_at	2.085			CLIC2	chloride intracellular channel 2
GgaAffx.10528.1.S1_at	2.08435			ROCK2	Rho-associated coiled coil forming kinase 2 (Fragment). [Source:Uniprot/SPTREMBL;Acc:Q98SN5]
Gga.6729.1.S1_at	2.08315	2.16461	2.01014	DHX57	Putative ATP-dependent RNA helicase DHX57 (EC 3.6.1.-) (DEAH box protein 57). [Source:Uniprot/SWISSPROT;Acc:Q6P158]
GgaAffx.11692.1.S1_s_at	2.08199
Gga.16282.1.S1_at	2.08033			DYSF	Dysferlin (Dystrophy-associated fer-1-like protein) (Fer-1-like protein 1). [Source:Uniprot/SWISSPROT;Acc:O75923]
Gga.6217.2.S1_s_at	2.07479			STUB1	STIP1 homology and U box-containing protein 1 (EC 6.3.2.-) (STIP1 homology and U-box-containing protein 1). [Source:Uniprot/SWISSPROT;Acc:Q5ZHY5]
GgaAffx.9310.1.S1_s_at	2.07465			SLC12A2	Solute carrier family 12 member 2 (Bumetanide-sensitive sodium- (potassium)-chloride cotransporter 1) (Basolateral Na-K-Cl symporter). [Source:Uniprot/SWISSPROT;Acc:P55011]
Gga.2675.1.S1_at	2.07456			PTPRS	protein-tyrosine phosphatase CRYPalpha
GgaAffx.24157.1.S1_at	2.07079			LOXL3	lysyl oxidase-like 3
Gga.15142.1.S1_s_at	2.06864	1.6934	1.72873	PTGD2	Glutathione-requiring prostaglandin D synthase (EC 5.3.99.2) (Glutathione-dependent PGD synthetase) (Prostaglandin-H2 D-isomerase) (Hematopoietic prostaglandin D synthase) (H-PGDS). [Source:Uniprot/SWISSPROT;Acc:O73888]
GgaAffx.23258.1.S1_at	2.06838	1.77614	1.58022	FEZ2	fasciculation and elongation protein zeta 2 (zygin II)
GgaAffx.10053.1.S1_at	2.06635		1.60669	ACY1L2	aminoacylase 1-like 2 [Source:RefSeq_peptide;Acc:NP_001010853]
GgaAffx.8765.3.S1_s_at	2.0646			GFPT2	Glucosamine--fructose-6-phosphate aminotransferase [isomerizing] 2 (EC 2.6.1.16) (Hexosephosphate aminotransferase 2) (D-fructose-6- phosphate amidotransferase 2) (GFAT 2) (GFAT2). [Source:Uniprot/SWISSPROT;Acc:O94808]
GgaAffx.23944.1.S1_at	2.06422			TANC1	TPR domain, ankyrin-repeat and coiled-coil-containing [Source:RefSeq_peptide;Acc:NP_203752]
GgaAffx.4960.3.S1_s_at	2.062			IQCH	IQ motif containing H isoform 1 [Source:RefSeq_peptide;Acc:NP_001026885]
GgaAffx.22932.2.S1_s_at	2.06085			GOLIM4	golgi phosphoprotein 4 [Source:RefSeq_peptide;Acc:NP_055313]
Gga.19858.1.S1_at	2.0593	1.85655	2.14872
Gga.2551.2.S1_a_at	2.05582	2.19178		LTF	transferrin
Gga.19791.1.S1_s_at	2.05386			LRP12	Low-density lipoprotein receptor-related protein 12 precursor (Suppressor of tumorigenicity protein 7). [Source:Uniprot/SWISSPROT;Acc:Q9Y561]
Gga.11911.2.S1_a_at	2.05369			ZMYND11	Zinc finger MYND domain-containing protein 11 (Adenovirus 5 E1A- binding protein) (BS69 protein). [Source:Uniprot/SWISSPROT;Acc:Q15326]
GgaAffx.6008.1.S1_at	2.05368	1.5811		SPOCK3	Testican-3 precursor (SPARC/osteonectin, CWCV, and Kazal-like domains proteoglycan 3). [Source:Uniprot/SWISSPROT;Acc:Q9BQ16]
GgaAffx.2724.1.S1_at	2.05353			KCNJ16	Inward rectifier potassium channel 16 (Potassium channel, inwardly rectifying subfamily J member 16) (Inward rectifier K(+) channel Kir5.1). [Source:Uniprot/SWISSPROT;Acc:Q9NPI9]
Gga.1351.1.S1_s_at	2.04832			PSMD2	proteasome (prosome, macropain) 26S subunit, non-ATPase, 2
GgaAffx.22594.1.S1_s_at	2.04735			SPINT1	Kunitz-type protease inhibitor 1 precursor (Hepatocyte growth factor activator inhibitor type 1) (HAI-1). [Source:Uniprot/SWISSPROT;Acc:O43278]
Gga.5792.2.S1_s_at	2.0462			CCDC101	coiled-coil domain containing 101
GgaAffx.12535.1.S1_at	2.04472	1.93249	2.23155	TRMT6	tRNA methyltransferase 6 homolog (S. cerevisiae)
Gga.15707.1.S1_at	2.03692	1.87363	1.92911	MAPK1	mitogen-activated protein kinase 1
GgaAffx.8106.1.S1_s_at	2.03441			MYBPC1	Myosin-binding protein C, slow-type (Slow MyBP-C) (C-protein, skeletal muscle slow isoform). [Source:Uniprot/SWISSPROT;Acc:Q00872]
Gga.11715.1.S1_s_at	2.03416			ULK2	unc-51-like kinase 2 (C. elegans)
GgaAffx.3294.1.S1_at	2.03414	1.6434	1.86917	SYT9	Synaptotagmin-9 (Synaptotagmin IX) (SytIX). [Source:Uniprot/SWISSPROT;Acc:Q86SS6]
Gga.10737.1.S1_s_at	2.03311			NCKAP1	Nck-associated protein 1 (NAP 1) (p125Nap1) (Membrane-associated protein HEM-2). [Source:Uniprot/SWISSPROT;Acc:Q9Y2A7]
GgaAffx.25074.1.S1_s_at	2.03091		1.63204	MAP4K4	mitogen-activated protein kinase kinase kinase kinase 4
Gga.9944.1.S1_at	2.0296			BOC	Brother of CDO precursor (Protein BOC). [Source:Uniprot/SWISSPROT;Acc:Q9BWV1]
GgaAffx.23729.2.S1_s_at	2.02948			SEC24D	Protein transport protein Sec24D (SEC24-related protein D). [Source:Uniprot/SWISSPROT;Acc:O94855]
Gga.12873.1.S1_at	2.02886			CHMP1A	chromatin modifying protein 1A
Gga.10743.1.S1_s_at	2.02518			GALM	Aldose 1-epimerase (EC 5.1.3.3) (Galactose mutarotase) (BLOCK25 protein). [Source:Uniprot/SWISSPROT;Acc:Q96C23]
Gga.12443.1.S1_at	2.02477			GALNTL4	Putative polypeptide N-acetylgalactosaminyltransferase-like protein 4 (EC 2.4.1.41) (Protein-UDP acetylgalactosaminyltransferase-like protein 4) (UDP-GalNAc:polypeptide N-acetylgalactosaminyltransferase- like protein 4) (Polypeptide GalNAc transferase-lik
GgaAffx.944.1.S1_at	2.02211		1.69546	MUC16	mucin 16, cell surface associated
Gga.3667.1.S1_at	2.02139		2.06072	PDLIM4	PDZ and LIM domain protein 4 (LIM protein RIL) (Reversion-induced LIM protein). [Source:Uniprot/SWISSPROT;Acc:Q9PW72]
GgaAffx.4264.2.S1_s_at	2.02026	2.1245	2.39024		similar to iron binding protein
GgaAffx.7816.1.S1_at	2.01702			UST	Uronyl 2-sulfotransferase (EC 2.8.2.-). [Source:Uniprot/SWISSPROT;Acc:Q9Y2C2]
Gga.11088.1.S1_s_at	2.01665
Gga.16346.1.S1_at	2.01411			OPHN1	Oligophrenin 1. [Source:Uniprot/SWISSPROT;Acc:O60890]
Gga.2785.1.S1_s_at	2.01325			HMGCR	3-hydroxy-3-methylglutaryl-CoA reductase [Source:RefSeq_peptide;Acc:NP_989816]
GgaAffx.22296.1.S1_s_at	2.01262			AOF2	Lysine-specific histone demethylase 1 (EC 1.-.-.-) (Flavin-containing amine oxidase domain-containing protein 2) (BRAF35-HDAC complex protein BHC110). [Source:Uniprot/SWISSPROT;Acc:O60341]
GgaAffx.4361.4.S1_s_at	2.01245		1.54953	USP28	Ubiquitin carboxyl-terminal hydrolase 28 (EC 3.1.2.15) (Ubiquitin thioesterase 28) (Ubiquitin-specific-processing protease 28) (Deubiquitinating enzyme 28). [Source:Uniprot/SWISSPROT;Acc:Q5ZID5]
Gga.6340.2.S1_a_at	2.0114	1.93615		TNNI1	Troponin I, slow skeletal muscle (Troponin I, slow-twitch isoform). [Source:Uniprot/SWISSPROT;Acc:P19237]
Gga.14395.1.S1_s_at	2.01103			NADK	NAD kinase
Gga.1567.1.S1_a_at	2.01022
GgaAffx.21160.1.S1_s_at	2.00958			CPD	Carboxypeptidase D precursor (EC 3.4.17.22) (Metallocarboxypeptidase D) (gp180). [Source:Uniprot/SWISSPROT;Acc:O75976]
GgaAffx.26090.1.S1_at	2.00954			LYPLA2P1	lysophospholipase II
GgaAffx.23654.1.S1_at	2.00872	2.30628	2.11912	UBE1L2	ubiquitin-activating enzyme E1-like 2 [Source:RefSeq_peptide;Acc:NP_060697]
GgaAffx.26697.2.S1_s_at	2.00775			PRPF6	PRP6 pre-mRNA processing factor 6 homolog (S. cerevisiae)
Gga.6974.2.S1_at	2.00378
Gga.10995.1.S1_at	1.99911			C9orf23	Alba-like protein C9orf23. [Source:Uniprot/SWISSPROT;Acc:Q8N5L8]
GgaAffx.26593.2.S1_s_at	1.99668			VILL	Villin-like protein. [Source:Uniprot/SWISSPROT;Acc:O15195]
GgaAffx.23308.1.S1_s_at	1.99397			CCDC88C	coiled-coil domain containing 88C
Gga.13120.1.S1_s_at	1.99342			RUVBL1	RuvB-like 1 (E. coli)
Gga.16589.1.S1_at	1.99289			LSP1	lymphocyte-specific protein 1
Gga.3907.1.S1_at	1.98904				fibroblast growth factor receptor FREK
GgaAffx.20266.1.S1_at	1.98654	2.0414	1.88378
Gga.14988.1.S1_at	1.98499	1.69566	1.83497
GgaAffx.24762.2.S1_s_at	1.98418			ZBTB10	similar to putative RIN zinc finger protein
GgaAffx.26385.1.S1_s_at	1.98375			DOCK10	dedicator of cytokinesis 10
GgaAffx.5038.2.S1_s_at	1.98304			TMEM180	Uncharacterized membrane protein C10orf77 homolog. [Source:Uniprot/SWISSPROT;Acc:Q5ZKJ5]
GgaAffx.3521.1.S1_at	1.98068			PITX3	similar to homeodomain transcription factor Pitx-3
GgaAffx.22219.4.S1_s_at	1.9798			SPAG9	C-jun-amino-terminal kinase-interacting protein 4 (JNK-interacting protein 4) (JIP-4) (JNK-associated leucine-zipper protein) (JLP) (Sperm-associated antigen 9) (Mitogen-activated protein kinase 8- interacting protein 4) (Human lung cancer protein 6) (HLC
GgaAffx.26048.1.S1_at	1.97825			XPR1	xenotropic and polytropic retrovirus receptor
Gga.19213.1.S1_at	1.97676	2.2145	1.92071
Gga.14135.1.S1_at	1.97607	2.11233		PACRG	Parkin coregulated gene protein (PARK2 coregulated) (Molecular chaperone/chaperonin-binding protein). [Source:Uniprot/SWISSPROT;Acc:Q96M98]
GgaAffx.8825.1.S1_at	1.97335			MATN2	matrilin 2
Gga.5403.2.S1_s_at	1.97244			MANBAL	mannosidase, beta A, lysosomal-like
Gga.11154.1.S1_s_at	1.97185			STAT3	signal transducer and activator of transcription 3 (acute-phase response factor)
Gga.12843.1.S1_at	1.97013	3.07641	3.33774	PPTC7	T-cell activation protein phosphatase 2C [Source:RefSeq_peptide;Acc:NP_644812]
Gga.8896.2.S1_a_at	1.96684			TSPAN9	tetraspanin 9
Gga.19462.1.S1_s_at	1.96648			SLC25A39	Solute carrier family 25 member 39. [Source:Uniprot/SWISSPROT;Acc:Q9BZJ4]
Gga.4514.3.S1_s_at	1.96585			RRM1	Ribonucleoside-diphosphate reductase large subunit (EC 1.17.4.1) (Ribonucleoside-diphosphate reductase M1 subunit) (Ribonucleotide reductase large chain). [Source:Uniprot/SWISSPROT;Acc:P23921]
GgaAffx.3285.1.S1_at	1.96579			C1QTNF8	C1q and tumor necrosis factor related protein 8
Gga.2826.1.S1_at	1.96495
GgaAffx.373.1.S1_at	1.9641			PCNX	pecanex homolog (Drosophila)
Gga.2163.1.S1_at	1.96379			MAPK1	mitogen-activated protein kinase 1 [Source:RefSeq_peptide;Acc:NP_989481]
Gga.10147.1.S1_at	1.96103			GALNT12	Polypeptide N-acetylgalactosaminyltransferase 12 (EC 2.4.1.41) (Protein-UDP acetylgalactosaminyltransferase 12) (UDP- GalNAc:polypeptide N-acetylgalactosaminyltransferase 12) (Polypeptide GalNAc transferase 12) (GalNAc-T12) (pp-GaNTase 12). [Source:Unipro
Gga.2898.1.S1_at	1.96101		1.72769	SMTN	smoothelin [Source:RefSeq_peptide;Acc:NP_989499]
GgaAffx.7109.1.S1_s_at	1.96048			EML1	Echinoderm microtubule-associated protein-like 1 (EMAP-1) (HuEMAP-1). [Source:Uniprot/SWISSPROT;Acc:O00423]
GgaAffx.8020.1.S1_at	1.95983			CKAP4	Cytoskeleton-associated protein 4 (63 kDa membrane protein) (p63). [Source:Uniprot/SWISSPROT;Acc:Q07065]
GgaAffx.10239.1.S1_at	1.9585	1.74631	1.73532	KCNJ15	ATP-sensitive inward rectifier potassium channel 15 (Potassium channel, inwardly rectifying subfamily J member 15) (Inward rectifier K(+) channel Kir4.2) (Kir1.3). [Source:Uniprot/SWISSPROT;Acc:Q99712]
GgaAffx.5339.1.S1_at	1.95829			EXOC4	Exocyst complex component 4 (Exocyst complex component Sec8). [Source:Uniprot/SWISSPROT;Acc:Q96A65]
GgaAffx.870.1.S1_s_at	1.95266				similar to Autoimmune regulator (Autoimmune polyendocrinopathy candidiasis ectodermal dystrophy protein homolog) (APECED protein homolog)
GgaAffx.5499.1.S1_s_at	1.9513			PNPLA7	patatin-like phospholipase domain containing 7 (PNPLA7), mRNA [Source:RefSeq_dna;Acc:NM_152286]
Gga.10439.1.S1_at	1.94913			FN1	fibronectin 1
GgaAffx.23670.1.S1_at	1.9482			GPRC5A	G protein-coupled receptor, family C, group 5, member A
Gga.19373.1.A1_at	1.94726	1.9662	2.34369
Gga.10687.1.S1_at	1.94538			ZMYND11	Zinc finger MYND domain-containing protein 11 (Adenovirus 5 E1A- binding protein) (BS69 protein). [Source:Uniprot/SWISSPROT;Acc:Q15326]
Gga.11096.1.S1_s_at	1.9423			IQWD1	IQ motif and WD repeats 1 isoform a [Source:RefSeq_peptide;Acc:NP_060912]
GgaAffx.26068.1.S1_at	1.94085			HNRNPH3	heterogeneous nuclear ribonucleoprotein H3 (2H9)
Gga.14601.1.S1_s_at	1.93639			MATN2	matrilin 2
Gga.9023.2.S1_a_at	1.93559			SNX4	Sorting nexin-4. [Source:Uniprot/SWISSPROT;Acc:O95219]
Gga.9475.1.S1_at	1.93479	-1.61323		UBA7	ubiquitin-activating enzyme E1-like
GgaAffx.20978.1.S1_s_at	1.93179			FGFR2	Fibroblast growth factor receptor 2 precursor (EC 2.7.10.1) (FGFR-2) (Tyrosine kinase receptor CEK3). [Source:Uniprot/SWISSPROT;Acc:P18461]
Gga.9460.3.S1_a_at	1.9292			SURF4	surfeit 4 [Source:RefSeq_peptide;Acc:NP_989686]
GgaAffx.711.1.A1_at	1.92769			ST3GAL4	Alpha-2,3-sialyltransferase ST3Gal IV (Fragment). [Source:Uniprot/SPTREMBL;Acc:Q5QQ39]
GgaAffx.21948.3.S1_at	1.92766			CACNA1S	L-type calcium channel, alpha 1 subunit
GgaAffx.21617.1.S1_at	1.92747	2.25309	2.11933	ORAOV1	similar to oral cancer overexpressed 1
Gga.2838.2.S1_a_at	1.92659			CUX1	CASP protein (Fragment). [Source:Uniprot/SPTREMBL;Acc:Q90765]
GgaAffx.907.1.S1_at	1.92553			NADK	NAD kinase
Gga.12209.2.A1_at	1.92454			C4orf31	Similar to VLLH2748
GgaAffx.24100.1.S1_s_at	1.92378			SEMA5A	sema domain, seven thrombospondin repeats (type 1 and type 1-like), transmembrane domain (TM) and short cytoplasmic domain, (semaphorin) 5A
Gga.4303.1.S1_at	1.92315			LOX	lysyl oxidase
Gga.3145.2.S1_a_at	1.92183			MSN	similar to Moesin (Membrane-organizing extension spike protein)
GgaAffx.8586.1.S1_s_at	1.9198			LOC416322	Rap guanine nucleotide exchange factor 6 (PDZ domain-containing guanine nucleotide exchange factor 2) (PDZ-GEF2) (RA-GEF-2). [Source:Uniprot/SWISSPROT;Acc:Q8TEU7]
Gga.7953.1.S1_at	1.91788	2.98001	2.2058	RPL27A	Ribosomal protein L27a
Gga.17146.1.S1_at	1.91695			MGLL	Monoglyceride lipase (EC 3.1.1.23) (MGL) (HU-K5) (Lysophospholipase homolog) (Lysophospholipase-like). [Source:Uniprot/SWISSPROT;Acc:Q99685]
GgaAffx.26203.1.S1_at	1.91464	2.17904	2.38911	SPECC1	Sperm antigen with calponin homology and coiled-coil domains 1 (Nuclear structure protein 5) (NSP5) (Sperm antigen HCMOGT-1). [Source:Uniprot/SWISSPROT;Acc:Q5M775]
GgaAffx.9704.1.S1_at	1.91084	1.94998		TMEM157	Transmembrane protein 157 precursor (Hepatitis C virus NS5A- transactivated protein 6) (HCV NS5A-transactivated protein 6). [Source:Uniprot/SWISSPROT;Acc:Q8TBP5]
Gga.1240.2.S1_a_at	1.91049			NSF	Vesicle-fusing ATPase (EC 3.6.4.6) (Vesicular-fusion protein NSF) (N- ethylmaleimide sensitive fusion protein) (NEM-sensitive fusion protein). [Source:Uniprot/SWISSPROT;Acc:P46459]
GgaAffx.2921.1.S1_s_at	1.90916			MSN	moesin
Gga.4485.2.S1_s_at	1.90825			RPN2	ribophorin II
Gga.8941.3.S1_s_at	1.90756			TXN2	thioredoxin 2
GgaAffx.2677.1.S1_at	1.90712	2.1354	2.91615	MYLK3	similar to myosin light chain kinase (MLCK)
GgaAffx.6430.1.S1_at	1.90599			HECTD3
Gga.121.1.S1_at	1.90358	2.18874	4.47431	UCP3	uncoupling protein 3 (mitochondrial, proton carrier) [Source:RefSeq_peptide;Acc:NP_989438]
GgaAffx.8681.1.S1_s_at	1.90339			CNKSR3	CNKSR family member 3 [Source:RefSeq_peptide;Acc:NP_775786]
GgaAffx.23089.1.S1_s_at	1.90298			ELOVL1	elongation of very long chain fatty acids (FEN1/Elo2, SUR4/Elo3, yeast)-like 1
Gga.535.1.S1_at	1.90294	-1.80775		DES	desmin
Gga.8051.1.S1_at	1.90232	-1.79329
GgaAffx.22651.1.S1_s_at	1.902				general transcription factor IIH, polypeptide 4, 52kDa
Gga.4007.1.S1_at	1.9008			TCF12	transcription factor 12 (HTF4, helix-loop-helix transcription factors 4)
GgaAffx.22825.1.S1_at	1.8993			FMR1	fragile X mental retardation 1
Gga.9879.1.S1_at	1.89563			LIPA	lipase A, lysosomal acid, cholesterol esterase
Gga.16576.1.S1_at	1.89044			RIN2	Ras and Rab interactor 2 (Ras interaction/interference protein 2) (Ras inhibitor JC265) (Ras association domain family 4). [Source:Uniprot/SWISSPROT;Acc:Q8WYP3]
Gga.1884.1.S1_at	1.89008	1.84142	1.77234	ENTPD1	ectonucleoside triphosphate diphosphohydrolase 1
GgaAffx.22790.3.S1_s_at	1.88865			ABLIM1	Actin-binding LIM protein 1 (Actin-binding LIM protein family member 1) (abLIM-1) (Actin-binding double-zinc-finger protein) (LIMAB1) (Limatin). [Source:Uniprot/SWISSPROT;Acc:O14639]
Gga.12996.1.S1_at	1.88725			MARS	Methionyl-tRNA synthetase
Gga.3137.1.S1_at	1.88671	1.91778	1.97024	PTGD2	Glutathione-requiring prostaglandin D synthase (EC 5.3.99.2) (Glutathione-dependent PGD synthetase) (Prostaglandin-H2 D-isomerase) (Hematopoietic prostaglandin D synthase) (H-PGDS). [Source:Uniprot/SWISSPROT;Acc:O73888]
GgaAffx.13034.1.S1_at	1.88622	2.06729	1.90255
GgaAffx.1924.1.S1_s_at	1.88543
Gga.1139.1.A1_at	1.8841	-1.59085		MESDC1	Mesoderm development candidate 1
GgaAffx.2110.2.S1_s_at	1.88101			ADAM9	ADAM metallopeptidase domain 9 (meltrin gamma)
Gga.7978.1.S1_at	1.87719	1.60791	1.65661		suppressor of Ty 4 homolog 1 (S. cerevisiae)
GgaAffx.23880.1.S1_at	1.87531			C6orf72
GgaAffx.9584.1.S1_at	1.87338	1.63563		ADFP	adipose differentiation-related protein
GgaAffx.3863.1.S1_s_at	1.87246			LSS	lanosterol synthase (2,3-oxidosqualene-lanosterol cyclase)
GgaAffx.8767.1.S1_at	1.871			PHACTR2	Phosphatase and actin regulator 2. [Source:Uniprot/SWISSPROT;Acc:O75167]
Gga.14721.1.S1_at	1.87005		2.10185	PRKCE	protein kinase C, epsilon
GgaAffx.9521.1.S1_at	1.86649			PGM5	phosphoglucomutase 5
GgaAffx.3200.1.S1_s_at	1.86634			FBLN2	fibulin 2
GgaAffx.7341.1.S1_s_at	1.86441	1.85049	2.3913	SLC22A3	Organic cation transporter 3 (Extraneuronal monoamine transporter) (EMT) (Solute carrier family 22 member 3). [Source:Uniprot/SWISSPROT;Acc:O75751]
Gga.3635.2.S1_s_at	1.86313			CTTN	Src substrate protein p85 (p80) (Cortactin). [Source:Uniprot/SWISSPROT;Acc:Q01406]
GgaAffx.1310.1.S1_at	1.86235			FBLN7	fibulin 7
GgaAffx.25890.4.S1_s_at	1.86205			SLC12A4	solute carrier family 12 (potassium/chloride transporters), member 4
Gga.276.2.S1_a_at	1.86071			EBF1	early B-cell factor [Source:RefSeq_peptide;Acc:NP_990083]
GgaAffx.22899.1.S1_s_at	1.86051			SCAMP4	secretory carrier membrane protein 4
Gga.1029.3.S1_a_at	1.85985			RBBP4	Histone-binding protein RBBP4 (Retinoblastoma-binding protein 4) (RBBP-4) (Retinoblastoma-binding protein p48) (Chromatin assembly factor 1 subunit C) (CAF-1 subunit C) (Chromatin assembly factor I p48 subunit) (CAF-I 48 kDa subunit) (CAF-I p48) (chCAF-1
GgaAffx.3458.1.S1_s_at	1.85979			DPYD	Dihydropyrimidine dehydrogenase [NADP+] precursor (EC 1.3.1.2) (DPD) (DHPDHase) (Dihydrouracil dehydrogenase) (Dihydrothymine dehydrogenase). [Source:Uniprot/SWISSPROT;Acc:Q12882]
Gga.11469.3.S1_a_at	1.85964			KCTD20	BTB/POZ domain-containing protein KCTD20. [Source:Uniprot/SWISSPROT;Acc:Q7Z5Y7]
Gga.9475.1.S1_x_at	1.85946			UBA7	ubiquitin-activating enzyme E1-like
GgaAffx.25929.3.S1_s_at	1.85686			RBL2	retinoblastoma-like 2 (p130)
Gga.16033.1.S1_at	1.85677	2.00236		CHAD	chondroadherin
Gga.8796.2.S1_s_at	1.85648			COPG	coatomer protein complex, subunit gamma
Gga.7493.1.S1_at	1.85548		1.73449	CLIC6	Chloride intracellular channel 6. [Source:Uniprot/SWISSPROT;Acc:Q96NY7]
Gga.11487.1.S1_s_at	1.85106			KCTD3	BTB/POZ domain-containing protein KCTD3 (Renal carcinoma antigen NY- REN-45). [Source:Uniprot/SWISSPROT;Acc:Q9Y597]
GgaAffx.10087.1.S1_at	1.84971		2.42906	C6orf159	OTTHUMP00000016801. [Source:Uniprot/SPTREMBL;Acc:Q5TAB6]
GgaAffx.26139.1.S1_s_at	1.84935			PSMD13	similar to 26S proteasome non-ATPase regulatory subunit 13 (26S proteasome regulatory subunit S11) (26S proteasome regulatory subunit p40.5)
Gga.1742.1.S1_a_at	1.84881		1.5766	OSGIN1	Oxidative stress induced growth inhibitor 1 (Pregnancy-induced growth inhibitor OKL38) (huOKL38) (Ovary, kidney and liver protein 38). [Source:Uniprot/SWISSPROT;Acc:Q9UJX0]
GgaAffx.25609.2.S1_s_at	1.84746			NCKAP1	Nck-associated protein 1 (NAP 1) (p125Nap1) (Membrane-associated protein HEM-2). [Source:Uniprot/SWISSPROT;Acc:Q9Y2A7]
GgaAffx.4585.1.S1_at	1.84579
GgaAffx.8074.1.S1_at	1.84265			ADAM12	ADAM metallopeptidase domain 12 (meltrin alpha)
GgaAffx.20332.1.S1_at	1.84258			PI15	peptidase inhibitor 15
GgaAffx.23564.2.S1_s_at	1.84189			CDC42BPB	Serine/threonine-protein kinase MRCK beta (EC 2.7.11.1) (CDC42-binding protein kinase beta) (Myotonic dystrophy kinase-related CDC42-binding kinase beta) (Myotonic dystrophy protein kinase-like beta) (MRCK beta) (DMPK-like beta). [Source:Uniprot/SWISSPROT
Gga.18921.1.S1_at	1.84123				similar to WASP-family protein
GgaAffx.25107.6.S1_s_at	1.83956			DOCK9	Dedicator of cytokinesis protein 9 (Cdc42 guanine nucleotide exchange factor zizimin-1). [Source:Uniprot/SWISSPROT;Acc:Q9BZ29]
Gga.4672.1.S1_at	1.8389			ATP6V0A1	vacuolar H(+)-transporting ATPase 116 kDa subunit, a1 isoform [Source:RefSeq_peptide;Acc:NP_990055]
GgaAffx.1.1.S1_s_at	1.83869		1.69603	NFKBIA	NF-kappa-B inhibitor alpha (I-kappa-B-alpha) (IkappaBalpha) (IKB- alpha) (REL-associated protein pp40). [Source:Uniprot/SWISSPROT;Acc:Q91974]
GgaAffx.20694.1.S1_s_at	1.83632		1.5921	SLC40A1	ORM1-like 1 (S. cerevisiae)
Gga.3066.1.S1_at	1.83434	2.28315	2.1396	HS1BP3	HCLS1 binding protein 3 [Source:RefSeq_peptide;Acc:NP_071905]
GgaAffx.25575.1.S1_s_at	1.83395			SBNO2	KIAA0963 [Source:RefSeq_peptide;Acc:NP_055778]
GgaAffx.21447.1.S1_s_at	1.83369	2.66183	1.88358
GgaAffx.3251.1.S1_s_at	1.83348
GgaAffx.24503.1.S1_s_at	1.83102			STYK1	Tyrosine protein-kinase STYK1 (EC 2.7.10.2) (Serine/threonine/tyrosine kinase 1) (Novel oncogene with kinase domain) (Protein PK-unique). [Source:Uniprot/SWISSPROT;Acc:Q6J9G0]
GgaAffx.816.3.S1_s_at	1.83067			SKI	Ski oncogene (C-ski). [Source:Uniprot/SWISSPROT;Acc:P49140]
GgaAffx.22231.1.S1_at	1.82971			WAC	WW domain containing adaptor with coiled-coil
Gga.12577.2.S1_a_at	1.82764			BBS4	Bardet-Biedl syndrome 4 protein. [Source:Uniprot/SWISSPROT;Acc:Q96RK4]
GgaAffx.20887.1.S1_at	1.82607	2.27908	1.84515	ZYX	Zyxin. [Source:Uniprot/SWISSPROT;Acc:Q04584]
Gga.11511.1.S1_at	1.82605		1.98947	C1orf159	Uncharacterized protein C1orf159 precursor. [Source:Uniprot/SWISSPROT;Acc:Q96HA4]
Gga.2166.3.S1_a_at	1.82598
GgaAffx.24427.1.S1_at	1.82471			MLF2	myeloid leukemia factor 2
GgaAffx.24869.1.S1_s_at	1.82465			PTP4A3	Protein tyrosine phosphatase type IVA protein 3 (EC 3.1.3.48) (Protein-tyrosine phosphatase 4a3) (Protein-tyrosine phosphatase of regenerating liver 3) (PRL-3) (PRL-R). [Source:Uniprot/SWISSPROT;Acc:O75365]
Gga.18995.1.S1_s_at	1.82433				similar to serine/threonine protein kinase MASK; STE20-like kinase MST4
Gga.19340.1.S1_s_at	1.82332
GgaAffx.25643.3.S1_s_at	1.8226			PACS2	Phosphofurin acidic cluster sorting protein 2 (PACS-2) (PACS1-like protein). [Source:Uniprot/SWISSPROT;Acc:Q86VP3]
Gga.17826.1.S1_at	1.8225			OXCT1	3-oxoacid CoA transferase 1
GgaAffx.4434.1.S1_s_at	1.82125			RCJMB04_2m10	Cytohesin-1 (PH, SEC7 and coiled-coil domain-containing protein 1) (SEC7 homolog B2-1). [Source:Uniprot/SWISSPROT;Acc:Q15438]
GgaAffx.26526.1.S1_s_at	1.82124			TM9SF3	Transmembrane protein TM9SF3 (Fragment). [Source:Uniprot/SPTREMBL;Acc:Q9DGF7]
GgaAffx.25875.1.S1_s_at	1.82031			ALDH9A1	4-trimethylaminobutyraldehyde dehydrogenase (EC 1.2.1.47) (TMABADH) (Aldehyde dehydrogenase 9A1) (EC 1.2.1.3) (Aldehyde dehydrogenase E3 isozyme) (Gamma-aminobutyraldehyde dehydrogenase) (EC 1.2.1.19) (R- aminobutyraldehyde dehydrogenase). [Source:Uniprot
Gga.11659.1.S1_at	1.81994			MGLL	Monoglyceride lipase (EC 3.1.1.23) (MGL) (HU-K5) (Lysophospholipase homolog) (Lysophospholipase-like). [Source:Uniprot/SWISSPROT;Acc:Q99685]
Gga.11126.1.S1_s_at	1.81836			IARS	Isoleucyl-tRNA synthetase, cytoplasmic (EC 6.1.1.5) (Isoleucine--tRNA ligase) (IleRS) (IRS). [Source:Uniprot/SWISSPROT;Acc:P41252]
Gga.17166.1.S1_at	1.81817			TRAIL-LIKE	TNF-related apoptosis inducing ligand-like protein [Source:RefSeq_peptide;Acc:NP_989922]
GgaAffx.11524.1.S1_s_at	1.81574			CCT4	T-complex protein 1 delta subunit [Source:RefSeq_peptide;Acc:NP_996761]
GgaAffx.11398.1.S1_s_at	1.81454	1.67724	1.53824	INSIG1	insulin induced gene 1
Gga.12192.1.S1_at	1.81425			OSMR	Oncostatin-M specific receptor subunit beta precursor. [Source:Uniprot/SWISSPROT;Acc:Q99650]
GgaAffx.7666.1.S1_at	1.81305	1.69767	1.72621	C4orf32	CDNA FLJ39370 fis, clone PEBLM2007437. [Source:Uniprot/SPTREMBL;Acc:Q8N8J7]
GgaAffx.25560.1.S1_s_at	1.81076			SNF1LK2	Serine/threonine-protein kinase SNF1-like kinase 2 (EC 2.7.11.1) (Qin- induced kinase). [Source:Uniprot/SWISSPROT;Acc:Q9H0K1]
Gga.10615.5.S1_a_at	1.8105		2.08156	POPDC2	popeye domain-containing protein 2 [Source:RefSeq_peptide;Acc:NP_996747]
Gga.17933.1.S1_at	1.80789	1.59212	1.57876	SPRED1	Sprouty-related, EVH1 domain-containing protein 1 (Spred-1). [Source:Uniprot/SWISSPROT;Acc:Q7Z699]
GgaAffx.2934.3.S1_s_at	1.80758			RGL1	ral guanine nucleotide dissociation stimulator-like 1
Gga.3441.2.S1_s_at	1.80375
Gga.5270.1.S1_s_at	1.80356	2.01173	1.91365
GgaAffx.22574.1.S1_s_at	1.80182			CAND2	Cullin-associated NEDD8-dissociated protein 2 (Cullin-associated and neddylation-dissociated protein 2) (p120 CAND2). [Source:Uniprot/SWISSPROT;Acc:O75155]
Gga.19453.1.S1_at	1.80118			CSF1R	Protein-tyrosine kinase (Fragment). [Source:Uniprot/SPTREMBL;Acc:Q90959]
GgaAffx.6124.1.S1_at	1.80069			C1GALT1	core 1 synthase, glycoprotein-N-acetylgalactosamine 3-beta-galactosyltransferase, 1
Gga.1828.1.S1_at	1.80028			RAB11B	RAB11B, member RAS oncogene family
GgaAffx.21710.1.S1_s_at	1.80021			IFRD1	IFR1 protein (Interferon-related protein). [Source:Uniprot/SPTREMBL;Acc:Q90W08]
Gga.9378.1.S1_s_at	1.79978			ANP32B	acidic (leucine-rich) nuclear phosphoprotein 32 family, member B
Gga.4590.1.S1_s_at	1.79917		1.69897	TMC6	Transmembrane channel-like protein 6 (Epidermodysplasia verruciformis protein 1) (Protein LAK-4). [Source:Uniprot/SWISSPROT;Acc:Q7Z403]
Gga.8814.1.S1_s_at	1.79878			NANS	N-acetylneuraminic acid synthase (sialic acid synthase)
GgaAffx.8215.2.S1_s_at	1.79746			SYNE1	spectrin repeat containing, nuclear envelope 1
GgaAffx.21855.1.S1_s_at	1.79728			LEPRE1	Prolyl 3-hydroxylase 1 precursor (EC 1.14.11.7) (Leucine- and proline- enriched proteoglycan 1) (Leprecan-1) (Growth suppressor 1). [Source:Uniprot/SWISSPROT;Acc:Q32P28]
Gga.3373.7.S1_a_at	1.79551			BVES	Popeye domain-containing protein 3 (Popeye protein 3). [Source:Uniprot/SWISSPROT;Acc:Q9DG25]
Gga.7337.2.S1_a_at	1.79547			SSBP2	Single-stranded DNA-binding protein 2 (Sequence-specific single- stranded-DNA-binding protein 2). [Source:Uniprot/SWISSPROT;Acc:P81877]
Gga.3852.1.S1_at	1.79528			RHOB	GTP-binding protein [Source:RefSeq_peptide;Acc:NP_990240]
GgaAffx.24196.1.S1_s_at	1.79494			LOC426086	Lysophosphatidic acid receptor Edg-4 (LPA receptor 2) (LPA-2). [Source:Uniprot/SWISSPROT;Acc:Q9HBW0]
Gga.1233.3.S1_at	1.79346			AP3B1	AP-3 complex subunit beta-1 (Adapter-related protein complex 3 beta-1 subunit) (Beta3A-adaptin) (Adaptor protein complex AP-3 beta-1 subunit) (Clathrin assembly protein complex 3 beta-1 large chain). [Source:Uniprot/SWISSPROT;Acc:O00203]
GgaAffx.12838.1.S1_s_at	1.79236			ERP29	Endoplasmic reticulum protein ERp29 (Fragment). [Source:Uniprot/SWISSPROT;Acc:P81628]
Gga.7868.1.S1_at	1.79221			MLTK
GgaAffx.2700.1.S1_at	1.79214	1.65063	2.37437	MYLK3	Putative myosin light chain kinase 3 (EC 2.7.11.18) (Cardiac-MyBP-C- associated Ca/CaM kinase). [Source:Uniprot/SWISSPROT;Acc:Q32MK0]
GgaAffx.1377.1.S1_at	1.79203			AMPD1	similar to AMP deaminase 1 (Myoadenylate deaminase) (AMP deaminase isoform M)
GgaAffx.5616.1.S1_at	1.79023			TMEM17	Transmembrane protein 17. [Source:Uniprot/SWISSPROT;Acc:Q86X19]
GgaAffx.26677.1.S1_at	1.79008			ANTXRL	similar to tumor endothelial marker 8
Gga.12830.1.S1_at	1.78988		1.7722	TBC1D14	TBC1 domain family, member 14
Gga.2155.1.S1_at	1.78901			ATP1A1	ATPase, Na+/K+ transporting, alpha 1 polypeptide
Gga.12650.1.A1_s_at	1.78864			FMR1	fragile X mental retardation 1
GgaAffx.6177.1.S1_at	1.78478			GNS	N-acetylglucosamine-6-sulfatase precursor (EC 3.1.6.14) (G6S) (Glucosamine-6-sulfatase). [Source:Uniprot/SWISSPROT;Acc:P15586]
Gga.3155.1.S1_at	1.78405			PKIA	cAMP-dependent protein kinase inhibitor alpha (PKI-alpha) (cAMP- dependent protein kinase inhibitor, kidney isoform). [Source:Uniprot/SWISSPROT;Acc:Q90641]
Gga.4755.2.S1_s_at	1.7833			HP1BP3	heterochromatin protein 1, binding protein 3
GgaAffx.22753.1.S1_at	1.78079	2.09977	2.24146
Gga.5455.2.S1_s_at	1.78017			CIAPIN1	cytokine induced apoptosis inhibitor 1
Gga.4101.1.S1_s_at	1.77946			TM9SF3	Transmembrane protein TM9SF3 (Fragment). [Source:Uniprot/SPTREMBL;Acc:Q9DGF7]
Gga.2402.1.S1_at	1.77895			CRY2	cryptochrome 2 (photolyase-like) [Source:RefSeq_peptide;Acc:NP_989575]
GgaAffx.26593.1.S1_s_at	1.77762			VILL	Villin-like protein. [Source:Uniprot/SWISSPROT;Acc:O15195]
GgaAffx.5656.1.S1_at	1.7772	1.81752	1.83021	TDRD1	Tudor domain-containing protein 1. [Source:Uniprot/SWISSPROT;Acc:Q9BXT4]
GgaAffx.21348.1.A1_s_at	1.77692
GgaAffx.25881.1.S1_at	1.77685			PECAM1	platelet/endothelial cell adhesion molecule (CD31 antigen)
Gga.8851.2.S1_a_at	1.77684			IDI1	isopentenyl-diphosphate delta isomerase 1
GgaAffx.12837.1.S1_at	1.77659			LAS1L	LAS1-like (S. cerevisiae)
GgaAffx.2197.1.S1_at	1.77558			ANK1	Erythroid ankyrin (Fragment). [Source:Uniprot/SPTREMBL;Acc:Q9W695]
Gga.3974.1.S1_at	1.77065			CCND2	G1/S-specific cyclin-D2. [Source:Uniprot/SWISSPROT;Acc:P49706]
GgaAffx.74.1.S1_s_at	1.77			GFPT1	glutamine-fructose-6-phosphate transaminase 1
GgaAffx.2556.3.S1_at	1.76837	1.63191
GgaAffx.22250.1.S1_at	1.76795			CTSZ	Cathepsin Z precursor (EC 3.4.22.-) (Cathepsin X) (Cathepsin P). [Source:Uniprot/SWISSPROT;Acc:Q9UBR2]
GgaAffx.10840.1.S1_at	1.7676	1.57574	1.55322	CLN5	Ceroid-lipofuscinosis neuronal protein 5 (Protein CLN5). [Source:Uniprot/SWISSPROT;Acc:O75503]
GgaAffx.6514.1.S1_at	1.76737			JDP2	Jun dimerization protein [Source:RefSeq_peptide;Acc:NP_569736]
GgaAffx.3047.1.S1_at	1.76632			FAM101B	Protein FAM101B. [Source:Uniprot/SWISSPROT;Acc:Q8N5W9]
Gga.4573.4.S1_a_at	1.76472			RPS2	ribosomal protein S2
GgaAffx.8002.1.S1_at	1.76324			C22orf28	UPF0027 protein C22orf28. [Source:Uniprot/SWISSPROT;Acc:Q9Y3I0]
GgaAffx.1241.1.S1_at	1.76279			PANK3	Pantothenate kinase 3 (EC 2.7.1.33) (Pantothenic acid kinase 3) (hPanK3). [Source:Uniprot/SWISSPROT;Acc:Q9H999]
GgaAffx.6084.3.S1_s_at	1.76249			CPXM2	Carboxypeptidase-like protein X2 precursor. [Source:Uniprot/SWISSPROT;Acc:Q8N436]
GgaAffx.5266.1.S1_s_at	1.76115			KIAA0652	KIAA0652 (KIAA0652), mRNA [Source:RefSeq_dna;Acc:NM_014741]
GgaAffx.23483.1.S1_s_at	1.75914			HNRPDL	heterogeneous nuclear ribonucleoprotein D-like
Gga.10972.1.S1_at	1.75765			COL22A1	collagen, type XXII, alpha 1 [Source:RefSeq_peptide;Acc:NP_690848]
GgaAffx.10490.1.S1_at	1.75484	1.74686	2.10438	MBTPS2	Membrane-bound transcription factor site-2 protease (EC 3.4.24.85) (S2P endopeptidase) (Site-2 protease) (Sterol-regulatory element- binding proteins intramembrane protease). [Source:Uniprot/SWISSPROT;Acc:O43462]
GgaAffx.6875.1.S1_s_at	1.75445			USO1	similar to Vesicle docking protein p115
Gga.659.1.S1_at	1.75251		2.15133	RYR1	ryanodine receptor 1 (skeletal)
GgaAffx.23583.1.S1_s_at	1.75238			PPP1R13B	Apoptosis-stimulating of p53 protein 1 (Protein phosphatase 1 regulatory subunit 13B). [Source:Uniprot/SWISSPROT;Acc:Q96KQ4]
Gga.8607.1.S1_at	1.75196	2.23273	1.73135
GgaAffx.8775.1.S1_s_at	1.75067			HIVEP2	human immunodeficiency virus type I enhancer binding protein 2
GgaAffx.7252.1.S1_at	1.75029	1.68714	1.68765	FGFR1OP	C-C chemokine receptor type 6 (C-C CKR-6) (CC-CKR-6) (CCR-6) (LARC receptor) (GPR-CY4) (GPRCY4) (Chemokine receptor-like 3) (CKR-L3) (DRY6) (G-protein coupled receptor 29) (CD196 antigen). [Source:Uniprot/SWISSPROT;Acc:P51684]
Gga.5187.1.S1_s_at	1.75011			SQSTM1	Sequestosome-1 (Phosphotyrosine-independent ligand for the Lck SH2 domain of 62 kDa) (Ubiquitin-binding protein p62) (EBI3-associated protein of 60 kDa) (p60) (EBIAP). [Source:Uniprot/SWISSPROT;Acc:Q13501]
Gga.9691.1.S1_s_at	1.74995			IK	IK cytokine, down-regulator of HLA II
GgaAffx.22651.1.S1_at	1.74994				general transcription factor IIH, polypeptide 4, 52kDa
GgaAffx.21370.1.S1_s_at	1.74976			FBXO11	F-box only protein 11 (Vitiligo-associated protein VIT-1). [Source:Uniprot/SWISSPROT;Acc:Q86XK2]
Gga.13802.1.S1_at	1.74831				kinase D-interacting substance of 220 kDa [Source:RefSeq_peptide;Acc:NP_065789]
GgaAffx.1910.1.S1_at	1.74822			WDR69	WD repeat protein 69. [Source:Uniprot/SWISSPROT;Acc:Q8N136]
Gga.19007.1.S1_at	1.74757	1.74993	1.668	CRISPLD2	Cysteine-rich secretory protein LCCL domain-containing 2 precursor (LCCL domain-containing cysteine-rich secretory protein 2) (Cysteine- rich secretory protein 11) (CRISP-11). [Source:Uniprot/SWISSPROT;Acc:Q9H0B8]
Gga.7262.4.S1_s_at	1.74637			MRRF	mitochondrial ribosome recycling factor
Gga.4818.1.S1_at	1.74558
Gga.10657.1.S1_at	1.74514	1.79429	1.66939	DEPDC5	DEP domain containing 5
GgaAffx.2777.2.S1_s_at	1.74407			DNAI2	Dynein intermediate chain 2, axonemal (Axonemal dynein intermediate chain 2). [Source:Uniprot/SWISSPROT;Acc:Q9GZS0]
GgaAffx.23792.1.S1_at	1.74396			RCN1	Reticulocalbin-1 precursor. [Source:Uniprot/SWISSPROT;Acc:Q15293]
Gga.2044.3.S1_a_at	1.74372			PTTG1IP	Pituitary tumor-transforming gene 1 protein-interacting protein precursor (Pituitary tumor-transforming gene protein-binding factor) (PTTG-binding factor) (PBF). [Source:Uniprot/SWISSPROT;Acc:P53801]
Gga.17596.2.S1_a_at	1.74291			ABI3BP	ABI gene family, member 3 (NESH) binding protein
GgaAffx.21276.1.S1_s_at	1.74257			PPP1R13B	Apoptosis-stimulating of p53 protein 1 (Protein phosphatase 1 regulatory subunit 13B). [Source:Uniprot/SWISSPROT;Acc:Q96KQ4]
Gga.14226.1.S1_s_at	1.74239			PDE5A	cGMP-specific 3',5'-cyclic phosphodiesterase (EC 3.1.4.35) (CGB-PDE) (cGMP-binding cGMP-specific phosphodiesterase). [Source:Uniprot/SWISSPROT;Acc:O76074]
GgaAffx.8881.1.S1_s_at	1.74161			PPP2R4	protein phosphatase 2A activator, regulatory subunit 4
GgaAffx.9712.2.S1_s_at	1.74148			COL8A1	collagen, type VIII, alpha 1
Gga.15119.1.S1_at	1.74023			FAM38B	Protein FAM38B. [Source:Uniprot/SWISSPROT;Acc:Q9H5I5]
GgaAffx.4666.1.S1_s_at	1.7399			LARS	Leucyl-tRNA synthetase, cytoplasmic (EC 6.1.1.4) (Leucine--tRNA ligase) (LeuRS). [Source:Uniprot/SWISSPROT;Acc:Q9P2J5]
GgaAffx.1663.1.S1_at	1.73972			IHPK1	Inositol hexaphosphate kinase 1 (EC 2.7.4.21) (InsP6 kinase 1) (Inositol hexakisphosphate kinase 1). [Source:Uniprot/SWISSPROT;Acc:Q92551]
GgaAffx.26435.1.S1_at	1.73814				CDNA: FLJ22374 fis, clone HRC06766. (Fragment). [Source:Uniprot/SPTREMBL;Acc:Q9H6D2]
Gga.4890.2.S1_a_at	1.73774				stromal membrane-associated protein 1-like
Gga.1337.2.S1_a_at	1.73737				smooth muscle protein phosphatase type 1-binding subunit [Source:RefSeq_peptide;Acc:NP_990276]
GgaAffx.3269.1.S1_at	1.73651	1.93011	1.83565	ADCYAP1R1	adenylate cyclase activating polypeptide 1 (pituitary) receptor type I
Gga.15201.1.S1_at	1.73557				Similar to ADAM metallopeptidase with thrombospondin type 1 motif, 12 preproprotein
Gga.16209.1.S1_at	1.73474	1.58274	1.64585	PHIP	pleckstrin homology domain interacting protein
GgaAffx.12172.1.S1_s_at	1.73315	2.3672	2.25422	PREPL	prolyl endopeptidase-like
Gga.3075.1.S1_at	1.73132	1.90554	1.8075	ADAMTSL3	ADAMTS-like 3
Gga.10492.2.S1_a_at	1.73114			ELMO2	Engulfment and cell motility protein 2 (CED-12 homolog A) (hCED-12A). [Source:Uniprot/SWISSPROT;Acc:Q96JJ3]
GgaAffx.23721.1.S1_at	1.73091			PDE5A	phosphodiesterase 5A, cGMP-specific
GgaAffx.4973.1.S1_at	1.72811			TRAF6	TNF receptor-associated factor 6 (Interleukin 1 signal transducer) (RING finger protein 85). [Source:Uniprot/SWISSPROT;Acc:Q9Y4K3]
GgaAffx.9648.1.S1_at	1.72483			GCNT1	Beta-1,3-galactosyl-O-glycosyl-glycoprotein beta-1,6-N- acetylglucosaminyltransferase (EC 2.4.1.102) (Core 2 branching enzyme) (Core2-GlcNAc-transferase) (C2GNT) (Core 2 GNT). [Source:Uniprot/SWISSPROT;Acc:Q02742]
GgaAffx.10158.1.S1_at	1.72328		1.72285	PPM2C	[Pyruvate dehydrogenase [lipoamide]]-phosphatase 1, mitochondrial precursor (EC 3.1.3.43) (PDP 1) (Pyruvate dehydrogenase phosphatase, catalytic subunit 1) (PDPC 1) (Protein phosphatase 2C). [Source:Uniprot/SWISSPROT;Acc:Q9P0J1]
GgaAffx.20781.1.S1_at	1.72234			LOX
GgaAffx.2114.1.S1_at	1.72232			UNC93B1	Unc-93 related protein (Fragment). [Source:Uniprot/SPTREMBL;Acc:Q9I990]
Gga.12155.1.S1_at	1.7195	2.0693		CSGALNACT1	Similar to beta-1,4-N-acetylgalactosaminyltransferase
GgaAffx.9083.1.S1_at	1.71847			UGDH	UDP-glucose dehydrogenase
GgaAffx.20425.1.S1_s_at	1.71817
GgaAffx.2172.1.S1_s_at	1.71805			BARD1	BRCA1 associated RING domain 1
GgaAffx.9870.1.S1_at	1.71752			GGH	Gamma-glutamyl hydrolase precursor (EC 3.4.19.9) (Gamma-Glu-X carboxypeptidase) (Conjugase) (GH). [Source:Uniprot/SWISSPROT;Acc:Q92820]
Gga.3315.2.S1_a_at	1.71718			MRPL17	mitochondrial ribosomal protein L17
GgaAffx.10024.1.S1_at	1.7171	2.96554	2.86632
GgaAffx.23677.2.S1_s_at	1.71682			SYNE2	spectrin repeat containing, nuclear envelope 2
GgaAffx.22211.3.S1_s_at	1.71653			CTNND1	catenin (cadherin-associated protein), delta 1
Gga.14030.1.S1_at	1.71576		1.75532
GgaAffx.8842.2.S1_at	1.71547			PTPRM	similar to protein tyrosine phosphatase, receptor type, M
GgaAffx.26344.3.S1_s_at	1.71485			ZNFX1	NFX1-type zinc finger-containing protein 1. [Source:Uniprot/SWISSPROT;Acc:Q9P2E3]
GgaAffx.9710.2.S1_s_at	1.71427			SLCO4C1	similar to organic anion transporter OATP-M1
Gga.9260.1.S1_at	1.7114	2.25215	2.35366		similar to MHC Rfp-Y class I alpha chain /// similar to class I alpha chain /// MHC class I antigen /// MHC Rfp-Y class I alpha /// MHC Rfp-Y class I alpha chain
GgaAffx.9174.1.S1_at	1.71119			CHD4	Chromodomain helicase-DNA-binding protein 4 (EC 3.6.1.-) (ATP- dependent helicase CHD4) (CHD-4) (Mi-2 autoantigen 218 kDa protein) (Mi2-beta). [Source:Uniprot/SWISSPROT;Acc:Q14839]
GgaAffx.23815.1.S1_at	1.71003			KIAA0241	KIAA0241 (KIAA0241), mRNA [Source:RefSeq_dna;Acc:NM_015060]
GgaAffx.23815.2.S1_s_at	1.70922			KIAA0241	KIAA0241 (KIAA0241), mRNA [Source:RefSeq_dna;Acc:NM_015060]
Gga.1056.2.S1_s_at	1.70798			OLA1	Obg-like ATPase 1
GgaAffx.2799.1.S1_at	1.70763			DCTN4	Dynactin subunit 4 (Dynactin subunit p62). [Source:Uniprot/SWISSPROT;Acc:Q9UJW0]
GgaAffx.1818.1.S1_at	1.70743			ADRB2	Beta-2 adrenergic receptor (Beta-2 adrenoceptor) (Beta-2 adrenoreceptor). [Source:Uniprot/SWISSPROT;Acc:P07550]
GgaAffx.1444.1.S1_at	1.70594			PLEKHB2	pleckstrin homology domain containing, family B (evectins) member 2
Gga.19134.1.S1_at	1.70592	1.81122	1.77062	RNUXA	RNA U small nuclear RNA export adapter protein. [Source:Uniprot/SWISSPROT;Acc:Q5ZLY0]
Gga.1979.1.S1_at	1.70561			FOXP2	FoxP2 (Fragment). [Source:Uniprot/SPTREMBL;Acc:Q5IHK1]
GgaAffx.879.2.S1_s_at	1.70526			PTGS1	Prostaglandin G/H synthase 1 precursor (EC 1.14.99.1) (Cyclooxygenase- 1) (COX-1) (Prostaglandin-endoperoxide synthase 1) (Prostaglandin H2 synthase 1) (PGH synthase 1) (PGHS-1) (PHS 1). [Source:Uniprot/SWISSPROT;Acc:P23219]
Gga.14131.1.S1_s_at	1.70502			DPYSL3	collapsin response mediator protein-4B [Source:RefSeq_peptide;Acc:NP_989824]
Gga.2998.2.S1_s_at	1.70465				insulin induced gene 1
GgaAffx.21923.1.S1_s_at	1.70415			OSBPL5	Oxysterol-binding protein-related protein 5 (OSBP-related protein 5) (ORP-5). [Source:Uniprot/SWISSPROT;Acc:Q9H0X9]
GgaAffx.22818.1.S1_s_at	1.70301			COPA	Coatomer subunit alpha (Alpha-coat protein) (Alpha-COP) (HEPCOP) (HEP- COP) [Contains: Xenin (Xenopsin-related peptide); Proxenin]. [Source:Uniprot/SWISSPROT;Acc:P53621]
GgaAffx.3246.1.S1_s_at	1.70228			SEC24C	Protein transport protein Sec24C (SEC24-related protein C). [Source:Uniprot/SWISSPROT;Acc:P53992]
GgaAffx.23007.1.S1_s_at	1.70182			CLCN3	Chloride channel protein 3 (ClC-3). [Source:Uniprot/SWISSPROT;Acc:P51790]
GgaAffx.6405.2.S1_s_at	1.70033			HSPA4L	heat shock 70kDa protein 4-like
Gga.11582.2.S1_a_at	1.69848			MPST	mercaptopyruvate sulfurtransferase /// hypothetical protein LOC770991
GgaAffx.23234.2.S1_s_at	1.69806			LTBP1	latent transforming growth factor beta binding protein 1
Gga.13500.1.S1_at	1.69773			SFRS3	Splicing factor, arginine/serine-rich 3 (Pre-mRNA-splicing factor SRP20). [Source:Uniprot/SWISSPROT;Acc:P84103]
GgaAffx.20420.1.S1_s_at	1.69607		1.66191	N4BP2L1	CG018 protein. [Source:Uniprot/SPTREMBL;Acc:Q8WTU5]
GgaAffx.12833.1.S1_s_at	1.69593			ENO1	Alpha-enolase (EC 4.2.1.11) (2-phospho-D-glycerate hydro-lyase) (Phosphopyruvate hydratase). [Source:Uniprot/SWISSPROT;Acc:P51913]
Gga.710.6.S1_a_at	1.69572			NFIA	Nuclear factor 1 A-type (Nuclear factor 1/A) (NF1-A) (NFI-A) (NF-I/A) (CCAAT-box-binding transcription factor) (CTF) (TGGCA-binding protein). [Source:Uniprot/SWISSPROT;Acc:P17923]
GgaAffx.23988.2.S1_s_at	1.69564			NEDD9	Enhancer of filamentation 1 homolog (Fragment). [Source:Uniprot/SPTREMBL;Acc:Q9YHC0]
Gga.9513.1.S1_a_at	1.69392			CXCL12	stromal cell derived factor 1 [Source:RefSeq_peptide;Acc:NP_989841]
GgaAffx.1625.4.S1_s_at	1.69368			CFH	complement factor H
GgaAffx.4478.1.S1_at	1.69309			FAM3D	Protein FAM3D precursor. [Source:Uniprot/SWISSPROT;Acc:Q96BQ1]
GgaAffx.1355.1.S1_at	1.69251			RALY	RNA-binding protein Raly (hnRNP associated with lethal yellow homolog) (Autoantigen p542). [Source:Uniprot/SWISSPROT;Acc:Q9UKM9]
Gga.4569.1.S1_at	1.69146			PIGR	Polymeric-immunoglobulin receptor precursor (Poly-Ig receptor) (PIGR) (Hepatocellular carcinoma-associated protein TB6) [Contains: Secretory component]. [Source:Uniprot/SWISSPROT;Acc:P01833]
GgaAffx.25641.1.S1_at	1.69049			STK10	Serine/threonine-protein kinase 10 (EC 2.7.11.1) (Lymphocyte-oriented kinase). [Source:Uniprot/SWISSPROT;Acc:O94804]
GgaAffx.1548.1.S1_at	1.68982	1.66232			Laeverin (EC 3.4.-.-) (CHL2 antigen). [Source:Uniprot/SWISSPROT;Acc:Q6Q4G3]
GgaAffx.23079.1.S1_s_at	1.68869			HECTD1	E3 ubiquitin-protein ligase HECTD1 (HECT domain-containing protein 1) (E3 ligase for inhibin receptor) (EULIR). [Source:Uniprot/SWISSPROT;Acc:Q9ULT8]
Gga.13611.1.S1_s_at	1.68864	1.68852		TVA	Tva short isoform. [Source:Uniprot/SPTREMBL;Acc:Q5QHD9]
Gga.5788.2.S1_a_at	1.68784			USP5	Ubiquitin carboxyl-terminal hydrolase 5 (EC 3.1.2.15) (Ubiquitin thioesterase 5) (Ubiquitin-specific-processing protease 5) (Deubiquitinating enzyme 5) (Isopeptidase T). [Source:Uniprot/SWISSPROT;Acc:P45974]
Gga.14336.1.S1_at	1.68755	1.72795	1.72795
GgaAffx.22293.1.S1_s_at	1.68698			MGRN1	Probable E3 ubiquitin-protein ligase MGRN1 (EC 6.3.2.-) (Mahogunin RING finger protein 1) (RING finger protein 156). [Source:Uniprot/SWISSPROT;Acc:O60291]
Gga.14439.1.S1_at	1.68611	1.76215	2.10982
GgaAffx.11846.1.S1_s_at	1.68519			JAK1	tyrosine kinase JAK1 [Source:RefSeq_peptide;Acc:NP_990201]
Gga.18533.1.S1_s_at	1.68485			PLA2R1	yolk sac IgY receptor [Source:RefSeq_peptide;Acc:NP_996866]
GgaAffx.5940.1.S1_at	1.68394			FOXP2	FoxP2 (Fragment). [Source:Uniprot/SPTREMBL;Acc:Q5IHK1]
Gga.14251.1.S1_s_at	1.68376			TPR	translocated promoter region (to activated MET oncogene)
Gga.2930.2.S1_at	1.68273	2.16925	1.88699	HEATR5A	HEAT repeat containing 5A
GgaAffx.24643.1.S1_at	1.68231			SESN1	sestrin 1
Gga.10882.2.S1_s_at	1.68207			LLGL2	Lethal(2) giant larvae protein homolog 2 (HGL). [Source:Uniprot/SWISSPROT;Acc:Q6P1M3]
GgaAffx.24618.1.S1_s_at	1.68133	1.53431	1.59123	ZFAND5	zinc finger, AN1-type domain 5
GgaAffx.25869.1.S1_at	1.68101			LOXL2	lysyl oxidase-like 2
GgaAffx.25789.4.S1_s_at	1.68064			ATP8B1	Probable phospholipid-transporting ATPase IC (EC 3.6.3.1) (Familial intrahepatic cholestasis type 1) (ATPase class I type 8B member 1). [Source:Uniprot/SWISSPROT;Acc:O43520]
Gga.12209.2.S1_a_at	1.67938			C4orf31	similar to VLLH2748
GgaAffx.10981.1.S1_s_at	1.67907			IFT88	Intraflagellar transport 88 homolog (Tetratricopeptide repeat protein 10) (TPR repeat protein 10) (Recessive polycystic kidney disease protein Tg737 homolog). [Source:Uniprot/SWISSPROT;Acc:Q13099]
Gga.17143.1.S1_s_at	1.67816			MESDC2	mesoderm development candidate 2
GgaAffx.22596.1.S1_s_at	1.67718			EHMT1	euchromatic histone methyltransferase 1
Gga.3134.1.S1_s_at	1.67629				15 kDa selenoprotein
Gga.956.1.S1_at	1.67603		2.03452	NFIL3	bZIP protein E4BP4 [Source:RefSeq_peptide;Acc:NP_989949]
GgaAffx.26315.1.S1_s_at	1.67563			IARS	Isoleucyl-tRNA synthetase, cytoplasmic (EC 6.1.1.5) (Isoleucine--tRNA ligase) (IleRS) (IRS). [Source:Uniprot/SWISSPROT;Acc:P41252]
Gga.15811.2.S1_s_at	1.67362				similar to cytokine-like nuclear factor n-pac; 3-hydroxyisobutyrate dehydrogenase-like
GgaAffx.5529.1.S1_at	1.67334		1.64311	GPAM	Glycerol-3-phosphate acyltransferase, mitochondrial precursor (EC 2.3.1.15) (GPAT). [Source:Uniprot/SWISSPROT;Acc:Q9HCL2]
GgaAffx.25177.1.S1_at	1.67322			IFT88	Intraflagellar transport 88 homolog (Tetratricopeptide repeat protein 10) (TPR repeat protein 10) (Recessive polycystic kidney disease protein Tg737 homolog). [Source:Uniprot/SWISSPROT;Acc:Q13099]
Gga.804.1.S1_at	1.67307			TGFBR3	transforming growth factor, beta receptor III (betaglycan, 300kDa) [Source:RefSeq_peptide;Acc:NP_989670]
Gga.5041.1.S1_s_at	1.67264			MAP1LC3A	Microtubule-associated proteins 1A/1B light chain 3A precursor (MAP1A/MAP1B LC3 A) (MAP1A/1B light chain 3 A) (MAP1 light chain 3- like protein 1) (Microtubule-associated protein 1 light chain 3 alpha) (Autophagy-related protein LC3 A) (Autophagy-related
Gga.6426.1.S1_at	1.67239
GgaAffx.25492.3.S1_s_at	1.67171			CTNNA1	Catenin alpha-1 (Cadherin-associated protein) (Alpha E-catenin) (NY- REN-13 antigen). [Source:Uniprot/SWISSPROT;Acc:P35221]
GgaAffx.25913.1.S1_at	1.67153		1.54839	PTEN	Phosphatidylinositol-3,4,5-trisphosphate 3-phosphatase and dual- specificity protein phosphatase PTEN (EC 3.1.3.67) (EC 3.1.3.16) (EC 3.1.3.48) (Phosphatase and tensin homolog) (Mutated in multiple advanced cancers 1). [Source:Uniprot/SWISSPROT;Acc:P60484
Gga.4795.2.S1_a_at	1.6705			KLHDC2	kelch domain containing 2
GgaAffx.21140.1.S1_s_at	1.66973			TTLL12	tubulin tyrosine ligase-like family, member 12
Gga.8748.1.S1_s_at	1.66964			FBXO22	F-box protein 22
Gga.3070.1.S1_at	1.6692	1.75067	1.55067	IL1R1	IL-1 receptor I [Source:RefSeq_peptide;Acc:NP_990816]
Gga.12043.2.S1_a_at	1.66874			PALMD	Palmdelphin (Paralemnin-like protein). [Source:Uniprot/SWISSPROT;Acc:Q9NP74]
GgaAffx.20180.1.S1_s_at	1.66745			EPN2	epsin 2
Gga.11648.1.S1_at	1.66727			PHCA	Alkaline phytoceramidase (EC 3.5.1.-) (aPHC) (Alkaline ceramidase) (Alkaline dihydroceramidase SB89). [Source:Uniprot/SWISSPROT;Acc:Q9NUN7]
GgaAffx.21469.1.S1_s_at	1.6672			FNBP1	Formin-binding protein 1 (Formin-binding protein 17) (hFBP17). [Source:Uniprot/SWISSPROT;Acc:Q96RU3]
GgaAffx.508.1.S1_at	1.66688			EYA3	Eyes absent homolog 3 (EC 3.1.3.48) (Fragment). [Source:Uniprot/SWISSPROT;Acc:Q9YH99]
GgaAffx.9764.1.S1_at	1.666
GgaAffx.24652.1.S1_at	1.66477			GNE	glucosamine (UDP-N-acetyl)-2-epimerase/N-acetylmannosamine kinase
GgaAffx.1777.1.S1_at	1.66398			UAP1	UDP-N-acetylhexosamine pyrophosphorylase (Antigen X) (AGX) (Sperm- associated antigen 2) [Includes: UDP-N-acetylgalactosamine pyrophosphorylase (EC 2.7.7.-) (AGX-1); UDP-N-acetylglucosamine pyrophosphorylase (EC 2.7.7.23) (AGX-2)]. [Source:Uniprot/SWISSPR
GgaAffx.9663.1.S1_at	1.66392	2.18287		CEP78	CDNA FLJ12643 fis, clone NT2RM4001969, moderately similar to R.norvegicus IP63 protein. (Fragment). [Source:Uniprot/SPTREMBL;Acc:Q9H9N3]
Gga.9681.1.S1_at	1.66302	1.81833	1.70956	NKAIN3	Na+/K+ transporting ATPase interacting 3
GgaAffx.22010.1.S1_at	1.66157			MOB2	Mps one binder kinase activator-like 2 (Mob2 homolog) (HCCA2). [Source:Uniprot/SWISSPROT;Acc:Q70IA6]
GgaAffx.1095.1.S1_at	1.66107			NUP88	Nuclear pore complex protein Nup88 (Nucleoporin Nup88) (88 kDa nuclear pore complex protein). [Source:Uniprot/SWISSPROT;Acc:Q99567]
Gga.8083.1.S1_at	1.66071			ORMDL1	ORM1-like 1 (S. cerevisiae)
GgaAffx.6469.2.S1_s_at	1.65883			LTBP2	latent transforming growth factor beta binding protein 2
GgaAffx.4117.1.S1_at	1.65854	1.72143	1.92245	KY	kyphoscoliosis peptidase [Source:RefSeq_peptide;Acc:NP_848649]
Gga.9872.1.S1_at	1.6584			HERPUD1	Homocysteine-responsive endoplasmic reticulum-resident ubiquitin-like domain member 1 protein (Methyl methanesulfonate (MMF)-inducible fragment protein 1). [Source:Uniprot/SWISSPROT;Acc:Q15011]
GgaAffx.3306.1.S1_s_at	1.65817			KBTBD5	kelch repeat and BTB (POZ) domain containing 5 [Source:RefSeq_peptide;Acc:NP_689606]
GgaAffx.9256.1.S1_s_at	1.65753			C1S	complement component 1, s subcomponent
GgaAffx.2338.1.S1_s_at	1.65662			C1orf144	similar to putative MAPK activating protein
GgaAffx.21899.2.S1_at	1.6562			SON	SON protein (SON3) (Negative regulatory element-binding protein) (NRE- binding protein) (DBP-5) (Bax antagonist selected in saccharomyces 1) (BASS1). [Source:Uniprot/SWISSPROT;Acc:P18583]
GgaAffx.24910.2.S1_s_at	1.65619		1.51365	MED14	CRSP complex subunit 2 (Cofactor required for Sp1 transcriptional activation subunit 2) (Transcriptional coactivator CRSP150) (Vitamin D3 receptor-interacting protein complex 150 kDa component) (DRIP150) (Thyroid hormone receptor-associated protein comple
Gga.17282.1.S1_at	1.6555	1.79803		PAM	peptidylglycine alpha-amidating monooxygenase
Gga.4478.1.S1_at	1.65532			UBE2J1	Non-Canonical UBiquitin Conjugating Enzyme 1 (NCUBE1) [Source:RefSeq_peptide;Acc:NP_990094]
Gga.1150.2.S1_a_at	1.65452			OLFML3	Olfactomedin-Noelin-Tiarin factor 1. [Source:Uniprot/SPTREMBL;Acc:Q25C36]
GgaAffx.9274.1.S1_at	1.65381			FDPS	farnesyl diphosphate synthase (farnesyl pyrophosphate synthetase, dimethylallyltranstransferase, geranyltranstransferase)
Gga.9816.1.S1_s_at	1.65368			CLIC2	chloride intracellular channel 2
Gga.4930.2.S1_a_at	1.65278			SR140	U2-associated SR140 protein [Source:RefSeq_peptide;Acc:NP_001073884]
Gga.12982.1.S1_at	1.65189
Gga.16461.3.S1_s_at	1.65145			RBM7	RNA binding motif protein 7
GgaAffx.25709.1.S1_s_at	1.65137			SERPINF2	Alpha-2-antiplasmin precursor (Alpha-2-plasmin inhibitor) (Alpha-2-PI) (Alpha-2-AP). [Source:Uniprot/SWISSPROT;Acc:P08697]
Gga.2719.2.S1_a_at	1.65125			PSEN2	Presenilin-2 (EC 3.4.23.-) (PS-2) [Contains: Presenilin-2 NTF subunit; Presenilin-2 CTF subunit]. [Source:Uniprot/SWISSPROT;Acc:Q90X07]
GgaAffx.6033.1.S1_at	1.65047	1.62833			similar to metalloprotease-disintegrin
GgaAffx.26682.1.S1_s_at	1.64975			TUB	Tubby protein homolog. [Source:Uniprot/SWISSPROT;Acc:P50607]
GgaAffx.21617.1.S1_s_at	1.64953	2.01907	2.01554	ORAOV1	similar to oral cancer overexpressed 1
Gga.16864.1.S1_at	1.64911	2.06513	2.15345	SCN3B	Sodium channel subunit beta-3 precursor. [Source:Uniprot/SWISSPROT;Acc:Q9NY72]
Gga.846.1.S1_at	1.64823			IL1R1	IL-1 receptor I [Source:RefSeq_peptide;Acc:NP_990816]
Gga.969.1.S1_at	1.64719	1.62262	1.5526	MOXD1	DBHR protein [Source:RefSeq_peptide;Acc:NP_989955]
Gga.9872.1.S1_s_at	1.64648			HERPUD1	Homocysteine-responsive endoplasmic reticulum-resident ubiquitin-like domain member 1 protein (Methyl methanesulfonate (MMF)-inducible fragment protein 1). [Source:Uniprot/SWISSPROT;Acc:Q15011]
Gga.9676.1.S1_s_at	1.64568			HCFC2	host cell factor C2
Gga.19755.1.S1_at	1.64552	1.80888	2.04111	MOCOS	Molybdenum cofactor sulfurase (EC 4.4.-.-) (MoCo sulfurase) (MOS) (HMCS). [Source:Uniprot/SWISSPROT;Acc:Q96EN8]
GgaAffx.24960.1.S1_at	1.64453		1.59918	PQLC3	PQ loop repeat containing 3
GgaAffx.1857.1.S1_s_at	1.64443			AACS	acetoacetyl-CoA synthetase
GgaAffx.2750.1.S1_s_at	1.6434			RAB27A	Ras-related protein Rab-27A (Rab-27) (GTP-binding protein Ram). [Source:Uniprot/SWISSPROT;Acc:P51159]
GgaAffx.24300.1.S1_s_at	1.64216			PCYOX1	prenylcysteine oxidase 1
Gga.7435.3.S1_a_at	1.63727			OSBPL1A	Oxysterol-binding protein-related protein 1 (OSBP-related protein 1) (ORP-1). [Source:Uniprot/SWISSPROT;Acc:Q9BXW6]
Gga.4334.2.S1_a_at	1.63594			C2orf30	XTP3-transactivated gene B protein precursor. [Source:Uniprot/SWISSPROT;Acc:Q96DZ1]
GgaAffx.24613.1.S1_at	1.63569			ZNF521	zinc finger protein 521
GgaAffx.25609.1.S1_at	1.63543			NCKAP1	Nck-associated protein 1 (NAP 1) (p125Nap1) (Membrane-associated protein HEM-2). [Source:Uniprot/SWISSPROT;Acc:Q9Y2A7]
GgaAffx.9098.1.S1_at	1.63506			CENTD1	Centaurin-delta 1 (Cnt-d1) (Arf-GAP, Rho-GAP, ankyrin repeat and pleckstrin homology domain-containing protein 2) (PARX protein). [Source:Uniprot/SWISSPROT;Acc:Q8WZ64]
GgaAffx.4531.1.S1_at	1.63428			LOC769198	pleckstrin homology domain containing, family Q member 1 [Source:RefSeq_peptide;Acc:NP_079477]
Gga.1180.2.S1_a_at	1.63371			SERPINF2	Alpha-2-antiplasmin precursor (Alpha-2-plasmin inhibitor) (Alpha-2-PI) (Alpha-2-AP). [Source:Uniprot/SWISSPROT;Acc:P08697]
GgaAffx.25194.1.S1_at	1.63232	1.53728		ANGPTL5	Angiopoietin-related protein 5 precursor (Angiopoietin-like 5). [Source:Uniprot/SWISSPROT;Acc:Q86XS5]
Gga.10401.1.S1_at	1.63177		1.649	B3GALT2	Beta-1,3-galactosyltransferase 2 (EC 2.4.1.-) (Beta-1,3-GalTase 2) (Beta3Gal-T2) (UDP-galactose:2-acetamido-2-deoxy-D-glucose 3beta- galactosyltransferase 2). [Source:Uniprot/SWISSPROT;Acc:O43825]
Gga.5200.3.S1_s_at	1.62906			ABI1	abl-interactor 1
Gga.12432.2.S1_a_at	1.62842			C10orf57	Uncharacterized protein C10orf57. [Source:Uniprot/SWISSPROT;Acc:Q8TBM7]
Gga.10098.1.S1_s_at	1.62794			FAP	Seprase (EC 3.4.21.-) (Fibroblast activation protein alpha) (Integral membrane serine protease) (170 kDa melanoma membrane-bound gelatinase). [Source:Uniprot/SWISSPROT;Acc:Q12884]
Gga.2197.1.S1_s_at	1.62609		1.51829	HK1	hexokinase 1 [Source:RefSeq_peptide;Acc:NP_989432]
Gga.4724.1.S1_at	1.62471			HSP90B1	Endoplasmin precursor (Heat shock protein 90 kDa beta member 1) (Heat shock 108 kDa protein) (HSP108) (HSP 108) (Transferrin-binding protein). [Source:Uniprot/SWISSPROT;Acc:P08110]
GgaAffx.25594.1.S1_at	1.62461			CSNK1D	Casein kinase I isoform delta (EC 2.7.11.1) (CKI-delta) (CKId). [Source:Uniprot/SWISSPROT;Acc:P48730]
GgaAffx.5852.1.S1_at	1.62431			RNPS1	RNA binding protein S1, serine-rich domain
GgaAffx.21377.1.S1_s_at	1.62296			PPT1	palmitoyl-protein thioesterase 1
GgaAffx.25443.1.S1_s_at	1.6218			CNOT1	CCR4-NOT transcription complex, subunit 1 isoform a [Source:RefSeq_peptide;Acc:NP_057368]
Gga.2852.1.S1_at	1.62163			ACVR2A	activin receptor IIA [Source:RefSeq_peptide;Acc:NP_990698]
Gga.5911.2.S1_a_at	1.62113			CLCN3	Chloride channel protein 3 (ClC-3). [Source:Uniprot/SWISSPROT;Acc:P51790]
GgaAffx.22619.1.S1_at	1.6209			ALG12	asparagine-linked glycosylation 12 homolog (S. cerevisiae, alpha-1,6-mannosyltransferase)
Gga.19453.1.S1_s_at	1.62067			CSF1R	Protein-tyrosine kinase (Fragment). [Source:Uniprot/SPTREMBL;Acc:Q90959]
Gga.19597.1.S1_at	1.61686	2.46585	1.93154	CKLF	chemokine-like factor
GgaAffx.21211.1.S1_s_at	1.61666			VPS4B	vacuolar protein sorting 4 homolog B (S. cerevisiae)
Gga.15059.1.S1_s_at	1.61591			AFTPH	Aftiphilin. [Source:Uniprot/SWISSPROT;Acc:Q6ULP2]
GgaAffx.13149.1.S1_at	1.61553		2.15917	TMEM164	similar to AW547186 protein
GgaAffx.25795.1.S1_s_at	1.61477			COMP	Cartilage oligomeric matrix protein precursor (COMP). [Source:Uniprot/SWISSPROT;Acc:P49747]
Gga.2272.1.S1_s_at	1.61287			SBDS	Shwachman-Bodian-Diamond syndrome
Gga.6910.1.A1_at	1.61214	1.62558			similar to topoisomerase 1-binding RING finger
GgaAffx.21834.1.S1_s_at	1.61196	2.25186	1.77119	CCK	Cholecystokinins precursor (CCK) [Contains: Cholecystokinin 70 (CCK70); Cholecystokinin 8 (CCK8); Cholecystokinin 7 (CCK7)]. [Source:Uniprot/SWISSPROT;Acc:Q9PU41]
Gga.16222.1.S1_at	1.6116		1.66827	TBC1D14	TBC1 domain family member 14. [Source:Uniprot/SWISSPROT;Acc:Q9P2M4]
Gga.7215.2.S1_a_at	1.61095			HSD17B7	hydroxysteroid (17-beta) dehydrogenase 7
GgaAffx.8764.1.S1_s_at	1.61067			PELO	Protein pelota homolog. [Source:Uniprot/SWISSPROT;Acc:Q5ZK01]
Gga.10082.1.S1_at	1.61052	1.68461
Gga.8510.1.S1_at	1.60998
GgaAffx.2376.1.S1_s_at	1.60975			ATP2C2	Probable calcium-transporting ATPase KIAA0703 (EC 3.6.3.8). [Source:Uniprot/SWISSPROT;Acc:O75185]
GgaAffx.12357.1.S1_s_at	1.60971			RHOA	RhoA GTPase [Source:RefSeq_peptide;Acc:NP_990035]
GgaAffx.11258.2.S1_s_at	1.60968			ATRN	Attractin precursor (Mahogany homolog) (DPPT-L). [Source:Uniprot/SWISSPROT;Acc:O75882]
GgaAffx.5294.1.S1_at	1.60932			VHL	THUMP domain-containing protein 3. [Source:Uniprot/SWISSPROT;Acc:Q9BV44]
GgaAffx.5294.1.S1_at	1.60932			VHL	von Hippel-Lindau tumor suppressor
GgaAffx.5966.1.S1_at	1.60898			CDK6	Cyclin-dependent kinase. [Source:Uniprot/SPTREMBL;Acc:Q90771]
GgaAffx.25090.1.S1_s_at	1.60836			COL4A2	collagen, type IV, alpha 2
GgaAffx.3527.1.S1_s_at	1.6078			CAMK2A	calcium/calmodulin-dependent protein kinase (CaM kinase) II alpha [Source:RefSeq_peptide;Acc:NP_989626]
GgaAffx.2465.1.S1_at	1.60766			IQCA	IQ motif containing with AAA domain [Source:RefSeq_peptide;Acc:NP_079002]
Gga.4909.2.S1_s_at	1.60679			DLD	dihydrolipoamide dehydrogenase
GgaAffx.23988.1.S1_at	1.60579			NEDD9	Enhancer of filamentation 1 homolog (Fragment). [Source:Uniprot/SPTREMBL;Acc:Q9YHC0]
GgaAffx.10687.1.S1_at	1.60524			PPP2R3B	protein phosphatase 2 (formerly 2A), regulatory subunit B'', beta
Gga.2965.1.S1_at	1.6051			TIMP2	TIMP metallopeptidase inhibitor 2
Gga.16578.1.S1_at	1.60259	1.78589	1.76582	ORAOV1	oral cancer overexpressed 1
Gga.18756.1.S1_s_at	1.60149			EML1	echinoderm microtubule associated protein like 1
Gga.5426.2.S1_s_at	1.60122			CD151	CD151 molecule (Raph blood group)
GgaAffx.23971.1.S1_at	1.60111			APPL2	DCC-interacting protein 13 beta (Dip13 beta) (Adapter protein containing PH domain, PTB domain and leucine zipper motif 2). [Source:Uniprot/SWISSPROT;Acc:Q8NEU8]
GgaAffx.22824.1.S1_s_at	1.59996			OSBPL6	Oxysterol-binding protein-related protein 6 (OSBP-related protein 6) (ORP-6). [Source:Uniprot/SWISSPROT;Acc:Q9BZF3]
GgaAffx.25408.1.S1_s_at	1.59996		1.64018	AP2B1	AP-2 complex subunit beta-1 (Adapter-related protein complex 2 beta-1 subunit) (Beta-adaptin) (Plasma membrane adaptor HA2/AP2 adaptin beta subunit) (Clathrin assembly protein complex 2 beta large chain) (AP105B). [Source:Uniprot/SWISSPROT;Acc:P63010]
GgaAffx.26072.2.S1_s_at	1.59986			TJP1	Tight junction protein ZO-1 (Zonula occludens 1 protein) (Zona occludens 1 protein) (Tight junction protein 1). [Source:Uniprot/SWISSPROT;Acc:Q07157]
GgaAffx.566.2.S1_s_at	1.59955			TRIM39	similar to TRIM39 protein
GgaAffx.24317.1.S1_s_at	1.59933			FAM38B	Protein FAM38B. [Source:Uniprot/SWISSPROT;Acc:Q9H5I5]
GgaAffx.24388.1.S1_at	1.59899			MFAP5	Microfibrillar-associated protein 5 precursor (MFAP-5) (Microfibril- associated glycoprotein 2) (MAGP-2) (MP25). [Source:Uniprot/SWISSPROT;Acc:Q13361]
GgaAffx.4249.1.S1_x_at	1.59866	1.58461		WFDC2	WAP four-disulfide core domain 3
GgaAffx.5182.1.S1_at	1.59848			FEM1C	feminization 1 homolog a [Source:RefSeq_peptide;Acc:NP_064562]
GgaAffx.12023.1.S1_at	1.59723			TCF3	helix-loop-helix protein E12 [Source:RefSeq_peptide;Acc:NP_989817]
GgaAffx.26729.1.S1_s_at	1.59711			TNRC6A	trinucleotide repeat containing 6A
Gga.4769.1.S1_s_at	1.59709			CUL3	Cullin-3 (CUL-3). [Source:Uniprot/SWISSPROT;Acc:Q13618]
GgaAffx.9818.5.S1_s_at	1.597			PREP	prolyl endopeptidase
Gga.19521.1.S1_s_at	1.59555			ITGBL1	integrin, beta-like 1 (with EGF-like repeat domains)
Gga.4454.2.S1_s_at	1.59484			CALM1	Calmodulin (CaM). [Source:Uniprot/SWISSPROT;Acc:P62149]
Gga.5698.2.S1_a_at	1.59422			GMDS	GDP-mannose 4,6 dehydratase (EC 4.2.1.47) (GDP-D-mannose dehydratase) (GMD). [Source:Uniprot/SWISSPROT;Acc:O60547]
GgaAffx.6666.1.S1_s_at	1.59239			YIPF4	Protein YIPF4 (YIP1 family member 4). [Source:Uniprot/SWISSPROT;Acc:Q5ZJD7]
GgaAffx.22685.1.S1_at	1.5905			SPRED2	Sprouty-related, EVH1 domain-containing protein 2 (Spred-2). [Source:Uniprot/SWISSPROT;Acc:Q7Z698]
Gga.7021.1.S1_at	1.58979	1.72675	2.10126
GgaAffx.10422.1.S1_at	1.58954			COL21A1	collagen, type XXI, alpha 1 precursor [Source:RefSeq_peptide;Acc:NP_110447]
Gga.9347.2.S1_s_at	1.58709			NFRKB	nuclear factor related to kappaB binding protein
Gga.9841.1.S1_at	1.58659	2.05073	2.27217
GgaAffx.8009.2.S1_s_at	1.58639			RECK	Reversion-inducing cysteine-rich protein with Kazal motifs precursor (hRECK) (Suppressor of tumorigenicity 15) (ST15). [Source:Uniprot/SWISSPROT;Acc:O95980]
Gga.13140.1.S1_s_at	1.58566			IVNS1ABP	influenza virus NS1A binding protein isoform a [Source:RefSeq_peptide;Acc:NP_006460]
GgaAffx.10564.2.S1_s_at	1.58561			SNX17	sorting nexin 17
GgaAffx.10140.2.S1_s_at	1.58542			SLC17A5	solute carrier family 17 (anion/sugar transporter), member 5
Gga.3781.1.S1_at	1.58529		1.54324	ACE	Angiotensin-converting enzyme (EC 3.4.15.1) (Dipeptidyl carboxypeptidase I) (Kininase II) (Fragment). [Source:Uniprot/SWISSPROT;Acc:Q10751]
Gga.16394.1.S1_at	1.58512			CYP21A2	Cytochrome P450 21 (EC 1.14.99.10) (Cytochrome P450 XXI) (Steroid 21- hydroxylase) (21-OHase) (P450-C21) (P-450c21) (P450-C21B). [Source:Uniprot/SWISSPROT;Acc:P08686]
Gga.9578.1.S1_s_at	1.58445
GgaAffx.24804.1.S1_at	1.58341			FILIP1	Filamin-A-interacting protein 1 (FILIP). [Source:Uniprot/SWISSPROT;Acc:Q7Z7B0]
Gga.5999.3.S1_s_at	1.58274			PSME3	Proteasome activator complex subunit 3 (Proteasome activator 28-gamma subunit) (PA28gamma) (PA28g) (Activator of multicatalytic protease subunit 3). [Source:Uniprot/SWISSPROT;Acc:Q5F3J5]
Gga.6153.1.S1_s_at	1.58219
GgaAffx.25730.1.S1_at	1.58183			HLF	hepatic leukemia factor
GgaAffx.26348.1.S1_s_at	1.58143			GOLGA2	Golgin subfamily A member 2 (Cis-Golgi matrix protein GM130) (Gm130 autoantigen) (Golgin-95). [Source:Uniprot/SWISSPROT;Acc:Q08379]
Gga.2170.1.S2_at	1.58083			GRB2	Growth factor receptor-bound protein 2 (Adapter protein GRB2) (SH2/SH3 adapter GRB2). [Source:Uniprot/SWISSPROT;Acc:Q07883]
GgaAffx.3077.1.S1_s_at	1.58061			LSM14A	LSM14A, SCD6 homolog A (S. cerevisiae)
Gga.5576.1.S1_a_at	1.579		1.53573	HIST2H4A	Histone H4. [Source:Uniprot/SWISSPROT;Acc:P62801]
GgaAffx.8279.1.S1_s_at	1.57894			SEMA5A	sema domain, seven thrombospondin repeats (type 1 and type 1-like), transmembrane domain (TM) and short cytoplasmic domain, (semaphorin) 5A
GgaAffx.25369.2.S1_s_at	1.57736			AHCY	S-adenosylhomocysteine hydrolase
GgaAffx.21186.1.S1_s_at	1.57701		1.74489
GgaAffx.7202.1.S1_at	1.57515			CRELD2	Cysteine-rich with EGF-like domain protein 2 precursor. [Source:Uniprot/SWISSPROT;Acc:Q6UXH1]
GgaAffx.24486.1.S1_at	1.57446			FBN2	Fibrillin-2B (Fragment). [Source:Uniprot/SPTREMBL;Acc:Q9DDR4]
Gga.2679.2.S1_a_at	1.57387			FBLN1	Fibulin-1 precursor. [Source:Uniprot/SWISSPROT;Acc:O73775]
Gga.19482.1.S1_at	1.57292	1.97782	2.35809	ADSSL1
Gga.16507.1.S1_at	1.57278				CDNA FLJ35718 fis, clone TESTI2000616. [Source:Uniprot/SPTREMBL;Acc:Q8NA99]
GgaAffx.10384.1.S1_at	1.57144	1.64788		SRPX	Sushi repeat-containing protein SRPX precursor. [Source:Uniprot/SWISSPROT;Acc:P78539]
Gga.16491.1.S1_a_at	1.57072			MOBKL3	Preimplantation protein 3 (Mps one binder kinase activator-like 3) (Mob1 homolog 3) (Mob3). [Source:Uniprot/SWISSPROT;Acc:Q5F495]
Gga.11112.1.S1_at	1.57014			C3orf23	Uncharacterized protein C3orf23. [Source:Uniprot/SWISSPROT;Acc:Q8N3R3]
GgaAffx.10904.1.S1_at	1.56861			VPS36	Vacuolar protein sorting-associated protein 36 (ELL-associated protein of 45 kDa). [Source:Uniprot/SWISSPROT;Acc:Q86VN1]
GgaAffx.1657.1.S1_s_at	1.56695			UQCRC2	Ubiquinol-cytochrome-c reductase complex core protein 2, mitochondrial precursor (EC 1.10.2.2) (Core protein II) (Complex III subunit II). [Source:Uniprot/SWISSPROT;Acc:P22695]
Gga.10301.1.S1_at	1.56602			GOLM1	Golgi phosphoprotein 2 (Golgi membrane protein GP73). [Source:Uniprot/SWISSPROT;Acc:Q8NBJ4]
Gga.2936.1.S1_at	1.56601			RAC3	GTPase cRac1B [Source:RefSeq_peptide;Acc:NP_990347]
GgaAffx.9717.2.S1_s_at	1.56533			PAM	Peptidyl-glycine alpha-amidating monooxygenase precursor (PAM) [Includes: Peptidylglycine alpha-hydroxylating monooxygenase (EC 1.14.17.3) (PHM); Peptidyl-alpha-hydroxyglycine alpha-amidating lyase (EC 4.3.2.5) (Peptidylamidoglycolate lyase) (PAL)]. [Sour
GgaAffx.23716.1.S1_at	1.56371			FBXL2	F-box/LRR-repeat protein 2 (F-box and leucine-rich repeat protein 2) (F-box protein FBL2/FBL3). [Source:Uniprot/SWISSPROT;Acc:Q9UKC9]
Gga.7932.1.S1_s_at	1.56365	1.5444		ATG12	Autophagy-related protein 12 (APG12-like). [Source:Uniprot/SWISSPROT;Acc:O94817]
GgaAffx.3134.1.S1_at	1.56343	1.63648			similar to UPF0101 protein CGI-137 (Protein AD-004)
GgaAffx.7282.1.S1_at	1.56295			GPD1L	glycerol-3-phosphate dehydrogenase 1-like
GgaAffx.23721.2.S1_s_at	1.56173			PDE5A	cGMP-specific 3',5'-cyclic phosphodiesterase (EC 3.1.4.35) (CGB-PDE) (cGMP-binding cGMP-specific phosphodiesterase). [Source:Uniprot/SWISSPROT;Acc:O76074]
GgaAffx.11221.1.S1_s_at	1.56165			WDSOF1	WD repeats and SOF1 domain containing
GgaAffx.10886.1.S1_at	1.56132			KPNA3	Importin alpha-3 subunit (Karyopherin alpha-3 subunit) (SRP1-gamma). [Source:Uniprot/SWISSPROT;Acc:O00505]
GgaAffx.8356.1.S1_s_at	1.56128	1.73294	1.74658	MOCOS	Molybdenum cofactor sulfurase (EC 4.4.-.-) (MoCo sulfurase) (MOS) (HMCS). [Source:Uniprot/SWISSPROT;Acc:Q96EN8]
Gga.16459.1.S1_s_at	1.55585			DDX50	DEAD (Asp-Glu-Ala-Asp) box polypeptide 21
GgaAffx.218.2.S1_s_at	1.55453			TIMM44	Import inner membrane translocase subunit TIM44, mitochondrial precursor. [Source:Uniprot/SWISSPROT;Acc:O43615]
Gga.7966.1.S1_s_at	1.55402			RNF4	ring finger protein 4
Gga.7388.2.S1_s_at	1.55399			TOR1A	torsin family 1, member A (torsin A)
Gga.18078.1.S1_at	1.55365
Gga.4076.1.S1_at	1.55314			ACTR3	ARP3 actin-related protein 3 homolog [Source:RefSeq_peptide;Acc:NP_989638]
Gga.16360.1.S1_at	1.55277	1.65898	1.77726
Gga.9915.2.S1_at	1.55268	1.53036	1.67441	PECAM1	Platelet/endothelial cell adhesion molecule (CD31 antigen)
GgaAffx.11667.1.S1_s_at	1.55263	1.88363	2.10586	C16orf75
GgaAffx.1220.1.S1_at	1.55233			RSBN1	round spermatid basic protein 1 [Source:RefSeq_peptide;Acc:NP_060834]
GgaAffx.26777.1.S1_s_at	1.55224			TXNRD3	TXNRD3 protein (Fragment). [Source:Uniprot/SPTREMBL;Acc:Q86VQ6]
GgaAffx.2366.2.S1_s_at	1.55091			UNC84A	Sad1/unc-84 protein-like 1 (Unc-84 homolog A). [Source:Uniprot/SWISSPROT;Acc:O94901]
Gga.1109.1.S1_at	1.55069			RAC1	Gallus gallus GTPase cRac1A (CRAC1A), mRNA. [Source:RefSeq_dna;Acc:NM_205017]
GgaAffx.10727.3.S1_s_at	1.55069			ATP10A	Probable phospholipid-transporting ATPase VA (EC 3.6.3.1) (ATPVA) (Aminophospholipid translocase VA). [Source:Uniprot/SWISSPROT;Acc:O60312]
Gga.2144.2.S1_a_at	1.55008			HSF2	Heat shock factor protein 2 (HSF 2) (Heat shock transcription factor 2) (HSTF 2) (HSF 3B) (HSTF 3B). [Source:Uniprot/SWISSPROT;Acc:P38530]
GgaAffx.8426.1.S1_s_at	1.54995			PDK1	pyruvate dehydrogenase kinase, isozyme 1
GgaAffx.7394.1.S1_s_at	1.5473			ADAMTS3	ADAMTS-3 precursor (EC 3.4.24.-) (A disintegrin and metalloproteinase with thrombospondin motifs 3) (ADAM-TS 3) (ADAM-TS3) (Procollagen II amino propeptide-processing enzyme) (Procollagen II N-proteinase) (PC II-NP). [Source:Uniprot/SWISSPROT;Acc:O15072]
GgaAffx.5541.1.S1_at	1.54637			IDH1	Isocitrate dehydrogenase [NADP] cytoplasmic (EC 1.1.1.42) (Cytosolic NADP-isocitrate dehydrogenase) (Oxalosuccinate decarboxylase) (IDH) (NADP(+)-specific ICDH) (IDP). [Source:Uniprot/SWISSPROT;Acc:O75874]
GgaAffx.20547.1.S1_s_at	1.54577	1.52337	1.56727
GgaAffx.24250.1.S1_s_at	1.5441			ARID1B	AT rich interactive domain 1B (SWI1-like)
Gga.16428.1.S1_a_at	1.54391	1.53031	1.52402	TRUB1	TruB pseudouridine (psi) synthase homolog 1 (E. coli)
GgaAffx.851.1.S1_at	1.54342			PDCL	Phosducin-like protein (PHLP). [Source:Uniprot/SWISSPROT;Acc:Q13371]
Gga.17203.1.S1_at	1.54342			TSPAN9	tetraspanin 9
Gga.6168.2.S1_a_at	1.54216
GgaAffx.11532.1.S1_s_at	1.54152			CANX	calnexin
GgaAffx.7003.1.S1_at	1.54119			CLMN	calmin (calponin-like, transmembrane)
GgaAffx.22599.2.S1_s_at	1.53989			STAG2	Cohesin subunit SA-2 (Stromal antigen 2) (SCC3 homolog 2). [Source:Uniprot/SWISSPROT;Acc:Q8N3U4]
Gga.15963.1.S1_s_at	1.53967			B3GALNT2	beta-1,3-N-acetylgalactosaminyltransferase 2
GgaAffx.21837.1.S1_s_at	1.53958	1.96971	1.60596	GAL5	Beta-defensin 5. [Source:Uniprot/SPTREMBL;Acc:Q0PWH0]
Gga.4500.1.S1_at	1.53895			RPS28	ribosomal protein S28
Gga.12947.1.S1_s_at	1.53884			LONP2	peroxisomal LON protease-like [Source:RefSeq_peptide;Acc:NP_113678]
GgaAffx.24486.1.S1_s_at	1.53855			FBN2	Fibrillin-2B (Fragment). [Source:Uniprot/SPTREMBL;Acc:Q9DDR4]
Gga.4657.1.S1_at	1.53826		1.56173	RPL31	ribosomal protein L31
GgaAffx.2832.1.S1_s_at	1.53761			NPLOC4	Nuclear protein localization protein 4 homolog (Protein NPL4). [Source:Uniprot/SWISSPROT;Acc:Q8TAT6]
Gga.7797.1.S1_s_at	1.53759			PRDX6	Peroxiredoxin-6 (EC 1.11.1.15). [Source:Uniprot/SWISSPROT;Acc:Q5ZJF4]
Gga.11081.1.S1_s_at	1.53719			KLF13	Krueppel-like factor 13 (Transcription factor BTEB3) (Basic transcription element-binding protein 3) (BTE-binding protein 3) (RANTES factor of late activated T-lymphocytes 1) (RFLAT-1) (Transcription factor NSLP1) (Novel Sp1-like zinc finger transcription
GgaAffx.24406.1.S1_at	1.53703
Gga.18969.1.S1_s_at	1.53672			TMBIM1	Transmembrane BAX inhibitor motif-containing protein 1 (RECS1 protein homolog). [Source:Uniprot/SWISSPROT;Acc:Q969X1]
GgaAffx.6185.1.S1_at	1.53597			CAMK1D	similar to Calcium/calmodulin-dependent protein kinase ID
GgaAffx.8949.1.S1_at	1.53521			PPFIBP1	PTPRF interacting protein, binding protein 1 (liprin beta 1)
Gga.15399.1.S1_s_at	1.53518			EVL	Enah/Vasp-like
Gga.12792.1.S1_at	1.53419		1.66089
GgaAffx.20297.1.S1_at	1.53382		1.94008
Gga.6313.1.S1_s_at	1.53292			DUS2L	tRNA-dihydrouridine synthase 2-like (EC 1.-.-.-) (hDUS2) (Up-regulated in lung cancer) (URLC8). [Source:Uniprot/SWISSPROT;Acc:Q9NX74]
GgaAffx.24289.1.S1_at	1.53221			ADAM20	Uncharacterized protein C14orf112 precursor. [Source:Uniprot/SWISSPROT;Acc:Q9P0S2]
GgaAffx.20897.1.S1_s_at	1.53164			SLC38A1	solute carrier family 38, member 1
GgaAffx.2735.1.S1_s_at	1.53009			RCJMB04_3a3	cell cycle progression 1
Gga.9173.1.S1_at	1.52951			JAK2	Janus kinase 2
GgaAffx.6405.1.S1_at	1.52949			HSPA4L	heat shock 70kDa protein 4-like
GgaAffx.8630.2.S1_s_at	1.52881			C1orf43	similar to NICE-3 protein
GgaAffx.12871.1.S1_s_at	1.52841			TMEM41B	transmembrane protein 41B
GgaAffx.9126.5.S1_s_at	1.52762			LGALS8	lectin, galactoside-binding, soluble, 8 (galectin 8)
GgaAffx.24281.1.S1_s_at	1.52679			HIVEP2	human immunodeficiency virus type I enhancer binding protein 2
GgaAffx.21229.1.S1_s_at	1.52573				similar to serine/threonine protein kinase MASK; STE20-like kinase MST4
Gga.6029.1.S1_s_at	1.52434			HM13	Minor histocompatibility antigen H13 (EC 3.4.99.-) (Signal peptide peptidase) (Presenilin-like protein 3) (hIMP1 protein). [Source:Uniprot/SWISSPROT;Acc:Q8TCT9]
Gga.8748.1.S1_at	1.52389			FBXO22	F-box protein 22
GgaAffx.6773.1.S1_at	1.52356			TMEM106B	transmembrane protein 106B
Gga.6269.2.S1_s_at	1.52279			FARSB	phenylalanyl-tRNA synthetase, beta subunit
GgaAffx.24487.1.S1_at	1.52236			PRRC1	proline-rich coiled-coil 1
GgaAffx.23990.1.S1_at	1.52233			CCDC53	coiled-coil domain containing 53
Gga.448.1.S1_at	1.52163			TJP2	tight junction protein [Source:RefSeq_peptide;Acc:NP_990249]
Gga.16491.3.S1_a_at	1.5211			MOBKL3	MOB1, Mps One Binder kinase activator-like 3 (yeast) /// similar to 2C4D
Gga.16491.3.S1_a_at	1.5211			MOBKL3	Preimplantation protein 3 (Mps one binder kinase activator-like 3) (Mob1 homolog 3) (Mob3). [Source:Uniprot/SWISSPROT;Acc:Q5F495]
Gga.4847.3.S1_a_at	1.52103			NPM1	Nucleophosmin (NPM) (Nucleolar phosphoprotein B23) (Numatrin) (Nucleolar protein NO38). [Source:Uniprot/SWISSPROT;Acc:P16039]
Gga.18930.2.S1_a_at	1.52081			HSD17B12	Estradiol 17-beta-dehydrogenase 12 (EC 1.1.1.62) (17-beta-HSD 12) (17- beta-hydroxysteroid dehydrogenase 12) (3-ketoacyl-CoA reductase) (EC 1.3.1.-) (KAR). [Source:Uniprot/SWISSPROT;Acc:Q53GQ0]
Gga.16279.1.S1_at	1.52062	1.65841	1.80702	ATP11C	Probable phospholipid-transporting ATPase IG (EC 3.6.3.1) (ATPase class I type 11C) (ATPase IG) (ATPase IQ) (ATPase class VI type 11C). [Source:Uniprot/SWISSPROT;Acc:Q8NB49]
Gga.11876.3.S1_a_at	1.52006			C9orf19	Golgi-associated plant pathogenesis-related protein 1 (Golgi- associated PR-1 protein) (GAPR-1) (Glioma pathogenesis-related protein 2) (GliPR 2). [Source:Uniprot/SWISSPROT;Acc:Q9H4G4]
GgaAffx.20632.1.S1_at	1.51732			QSOX2	quiescin Q6 sulfhydryl oxidase 2
Gga.5360.2.S1_a_at	1.51628		1.60615	TSC22D3	Glucocorticoid-induced leucine zipper protein. [Source:Uniprot/SPTREMBL;Acc:Q06AW4]
GgaAffx.1625.1.S1_s_at	1.5153			CFH	complement factor H
GgaAffx.26256.1.S1_at	1.51442			RBM5	RNA binding motif protein 5
Gga.1022.2.S1_a_at	1.51418	1.67767	1.51735	GSTZ1	Maleylacetoacetate isomerase (EC 5.2.1.2) (MAAI) (Glutathione S- transferase zeta 1) (EC 2.5.1.18) (GSTZ1-1). [Source:Uniprot/SWISSPROT;Acc:O43708]
GgaAffx.20131.1.S1_s_at	1.51393			RPL18	Ribosomal protein L18
GgaAffx.633.1.S1_s_at	1.51359			KIAA0562	glycine-, glutamate-, thienylcyclohexylpiperidine-binding protein [Source:RefSeq_peptide;Acc:NP_055519]
Gga.273.1.A1_at	1.51319	1.52	1.52351	TCF7L2	C5orf28 protein. [Source:Uniprot/SPTREMBL;Acc:Q6GMT5]
Gga.2674.2.S1_a_at	1.51297			FAM69B	family with sequence similarity 69, member B (FAM69B), mRNA [Source:RefSeq_dna;Acc:NM_152421]
GgaAffx.13069.2.S1_s_at	1.51273			NFRKB	nuclear factor related to kappaB binding protein
Gga.1134.1.S1_at	1.51249			GNAI3	Guanine nucleotide-binding protein G(k) subunit alpha (G(i) alpha-3). [Source:Uniprot/SWISSPROT;Acc:P08754]
GgaAffx.9445.1.S1_s_at	1.51241			NNT	nicotinamide nucleotide transhydrogenase
GgaAffx.7602.1.S1_s_at	1.51236			UBP1	Upstream-binding protein 1 (LBP-1). [Source:Uniprot/SWISSPROT;Acc:Q9NZI7]
GgaAffx.1501.1.S1_s_at	1.51168			EIF2C3	eukaryotic translation initiation factor 2C, 3
GgaAffx.24282.1.S1_at	1.5109				steroid 5 alpha-reductase 2-like [Source:RefSeq_peptide;Acc:NP_078868]
GgaAffx.23729.1.S1_at	1.50971			SEC24D	Protein transport protein Sec24D (SEC24-related protein D). [Source:Uniprot/SWISSPROT;Acc:O94855]
Gga.14862.1.S1_at	1.5094			NDFIP2	Nedd4 family interacting protein 2
GgaAffx.20853.1.S1_at	1.50878	1.79266	2.25253
GgaAffx.12320.1.S1_at	1.50831	1.52567		STARD4	START domain containing 4, sterol regulated
Gga.685.1.S1_at	1.5077			RAF1	RAF proto-oncogene serine/threonine-protein kinase (EC 2.7.11.1) (RAF- 1) (C-RAF) (MIL proto-oncogene serine/threonine-protein kinase) (C- MIL). [Source:Uniprot/SWISSPROT;Acc:P05625]
Gga.3961.1.S1_at	1.50754			SMN	survival motor neuron [Source:RefSeq_peptide;Acc:NP_989530]
GgaAffx.24331.1.S1_s_at	1.50722			NDRG3	Protein NDRG3. [Source:Uniprot/SWISSPROT;Acc:Q9UGV2]
GgaAffx.26602.1.S1_at	1.50517			UBAP2	ubiquitin associated protein 2
Gga.16871.1.S1_at	1.5038
Gga.10370.1.S1_at	1.50378			CDC14B	CDC14 cell division cycle 14 homolog B (S. cerevisiae)
Gga.14571.1.S1_s_at	1.5014			HPS5	AA=9 kDa reactive AA-type JOINT amyloid protein (Serum amyloid A protein). [Source:Uniprot/SPTREMBL;Acc:Q9PSM7]
GgaAffx.8878.1.S1_s_at	1.50138			QDPR	quinoid dihydropteridine reductase
GgaAffx.25289.2.S1_s_at	1.5007			RASA1	Ras GTPase-activating protein 1 (GTPase-activating protein) (GAP) (Ras p21 protein activator) (p120GAP) (RasGAP). [Source:Uniprot/SWISSPROT;Acc:P20936]
GgaAffx.4520.1.S1_s_at	1.50055			KIF5B	Kinesin heavy chain (Ubiquitous kinesin heavy chain) (UKHC). [Source:Uniprot/SWISSPROT;Acc:P33176]
Gga.12479.1.S1_at	1.50041			C16orf72
GgaAffx.22887.1.S1_s_at	1.50028			OLA1	Obg-like ATPase 1
Gga.4622.2.S1_a_at	1.50011			CNN3	Calponin-3 (Calponin, acidic isoform). [Source:Uniprot/SWISSPROT;Acc:Q15417]
Gga.19238.1.S1_s_at	-1.50064			DDX19B	DEAD (Asp-Glu-Ala-As) box polypeptide 19B
Gga.16808.1.S1_at	-1.50064
Gga.4971.1.S1_at	-1.50096			KCNAB1	Voltage-gated potassium channel subunit beta-1 (K(+) channel subunit beta-1) (Kv-beta-1). [Source:Uniprot/SWISSPROT;Acc:Q9PWR1]
Gga.1735.1.S1_s_at	-1.50114			NDUFA11	NADH dehydrogenase (ubiquinone) 1 alpha subcomplex, 11, 14.7kDa
Gga.959.1.S1_at	-1.50203			SOX18	Gallus gallus SRY (sex determining region Y)-box 18 (SOX18), mRNA. [Source:RefSeq_dna;Acc:NM_204309]
Gga.8313.1.S1_at	-1.50206			AGK	acylglycerol kinase
Gga.7259.1.A1_at	-1.50418	-1.88842	-1.96932
GgaAffx.3525.1.S1_at	-1.50543			F3	Tissue factor precursor (TF) (Coagulation factor III) (Thromboplastin) (CD142 antigen). [Source:Uniprot/SWISSPROT;Acc:P13726]
Gga.6307.1.S1_at	-1.50661			ENDOG	Endonuclease G, mitochondrial precursor (EC 3.1.30.-) (Endo G). [Source:Uniprot/SWISSPROT;Acc:Q14249]
GgaAffx.10450.1.S1_s_at	-1.50668			PDK3	pyruvate dehydrogenase kinase, isozyme 3
Gga.4350.1.S2_at	-1.50756			FYN	Proto-oncogene tyrosine-protein kinase Fyn (EC 2.7.10.2) (p59-Fyn). [Source:Uniprot/SWISSPROT;Acc:Q05876]
Gga.3350.1.S1_at	-1.50888			PTGDS	prostaglandin D2 synthase 21kDa (brain)
GgaAffx.2485.1.S1_s_at	-1.511			PHKB	phosphorylase kinase, beta
Gga.16413.1.A1_a_at	-1.51138	-2.09235	-1.67607	FGFR3	Fibroblast growth factor receptor 3 precursor (EC 2.7.10.1) (FGFR-3) (Tyrosine kinase receptor CEK2). [Source:Uniprot/SWISSPROT;Acc:P18460]
Gga.3235.1.S1_at	-1.51218		-1.58	RCP9	calcitonin gene-related peptide-receptor component protein
GgaAffx.11616.1.S1_at	-1.51227	-1.65839		FAM48A	Protein FAM48A. [Source:Uniprot/SWISSPROT;Acc:Q5ZM71]
Gga.2343.1.S1_at	-1.51304			C20orf194
Gga.1605.1.S1_s_at	-1.51392			RSPO3	R-spondin-3 precursor (Roof plate-specific spondin-3) (hRspo3) (Thrombospondin type-1 domain-containing protein 2) (Protein with TSP type-1 repeat) (hPWTSR). [Source:Uniprot/SWISSPROT;Acc:Q9BXY4]
Gga.1073.1.S1_at	-1.51657			FBXO31	F-box protein 31
Gga.8135.1.S1_at	-1.51673			COQ10B	coenzyme Q10 homolog B (S. cerevisiae)
Gga.2072.1.S1_a_at	-1.52108		-1.5165	CA8	carbonic anhydrase VIII
Gga.1230.1.S1_at	-1.52255			DNAJC12	DnaJ homolog subfamily C member 12 (J domain-containing protein 1). [Source:Uniprot/SWISSPROT;Acc:Q9UKB3]
GgaAffx.24078.1.S1_s_at	-1.52277	-2.08236	-1.65605	TRIO	Triple functional domain protein (PTPRF-interacting protein). [Source:Uniprot/SWISSPROT;Acc:O75962]
Gga.7175.1.S1_at	-1.52319			MACF1	Similar to Microtubule-actin crosslinking factor 1, isoform 4
Gga.9363.2.S1_a_at	-1.5237
GgaAffx.6764.1.S1_at	-1.52375			ZNF238	Zinc finger protein 238 (Transcriptional repressor RP58) (58 kDa repressor protein) (Zinc finger protein C2H2-171) (Translin-associated zinc finger protein 1) (TAZ-1) (Zinc finger and BTB domain-containing protein 18). [Source:Uniprot/SWISSPROT;Acc:Q99592
Gga.9728.1.S1_at	-1.52422	-1.65065	-1.55702
Gga.13443.1.S1_at	-1.52533			BCKDHB	mitochondrial branched-chain alpha-keto acid dehydrogenase E1-beta subunit [Source:RefSeq_peptide;Acc:NP_989988]
Gga.4761.4.S1_s_at	-1.52693
GgaAffx.24465.1.S1_s_at	-1.529			FNBP4	formin binding protein 4 [Source:RefSeq_peptide;Acc:NP_056123]
GgaAffx.13102.1.S1_s_at	-1.53185			STUB1	STIP1 homology and U box-containing protein 1 (EC 6.3.2.-) (STIP1 homology and U-box-containing protein 1). [Source:Uniprot/SWISSPROT;Acc:Q5ZHY5]
Gga.5473.1.S1_at	-1.53424			C22orf16	similar to Coiled-coil-helix-coiled-coil-helix domain containing 2
Gga.16741.1.S1_s_at	-1.53425			BRD1	Bromodomain-containing protein 1 (BR140-like protein). [Source:Uniprot/SWISSPROT;Acc:O95696]
Gga.8337.1.S1_at	-1.53664			HAGH	hydroxyacylglutathione hydrolase
GgaAffx.20839.1.S1_s_at	-1.53692		-1.62542		Similar to ENS-1
GgaAffx.20812.1.S1_at	-1.53694	-2.1574	-1.83809	ITCH	itchy E3 ubiquitin protein ligase homolog (mouse)
Gga.2558.1.S1_a_at	-1.53897		-1.59226	COL14A1	Collagen alpha-1(XIV) chain precursor (Undulin). [Source:Uniprot/SWISSPROT;Acc:P32018]
Gga.3282.2.S1_a_at	-1.5401			MRPS16	Succinate dehydrogenase Ip subunit. [Source:Uniprot/SPTREMBL;Acc:Q9YHT2]
GgaAffx.26443.1.S1_s_at	-1.5436			PUM1	pumilio homolog 1 (Drosophila)
GgaAffx.4824.1.S1_s_at	-1.54578			PHLDB1	Pleckstrin homology-like domain family B member 1 (Protein LL5-alpha). [Source:Uniprot/SWISSPROT;Acc:Q86UU1]
Gga.12224.1.S1_a_at	-1.54614			NT5DC1	5'-nucleotidase domain-containing protein 1. [Source:Uniprot/SWISSPROT;Acc:Q5TFE4]
GgaAffx.10171.1.S1_at	-1.54723	-1.91453	-2.05252	EIF2AK3	Eukaryotic translation initiation factor 2-alpha kinase 3 precursor (EC 2.7.11.1) (PRKR-like endoplasmic reticulum kinase) (Pancreatic eIF2-alpha kinase) (HsPEK). [Source:Uniprot/SWISSPROT;Acc:Q9NZJ5]
GgaAffx.11412.1.S1_at	-1.54747				similar to methylcrotonoyl-Coenzyme A carboxylase 2 (beta); non-biotin containing subunit of 3-methylcrotonyl-CoA carboxylase; biotin carboxylase
Gga.14295.1.S1_at	-1.54826
Gga.7990.1.S1_at	-1.54829			IQCB1	IQ calmodulin-binding motif-containing protein 1 (Nephrocystin-5). [Source:Uniprot/SWISSPROT;Acc:Q15051]
GgaAffx.20605.1.S1_s_at	-1.55042			MAP3K14	Mitogen-activated protein kinase kinase kinase 14
Gga.7506.1.S1_at	-1.55152
Gga.13069.1.S1_at	-1.55328			SETD7	SET domain containing (lysine methyltransferase) 7
Gga.14371.1.S1_at	-1.55356			ANKH	ankylosis, progressive homolog (mouse)
GgaAffx.7833.1.S1_s_at	-1.5544	-1.86021	-1.79478	GNG2	guanine nucleotide binding protein (G protein), gamma 2
Gga.18455.1.S1_at	-1.55815	-2.04286	-1.78489	ABCD3	ATP-binding cassette, sub-family D (ALD), member 3
Gga.10123.1.S1_a_at	-1.55913			RABL4	Putative GTP-binding protein RAY-like (Rab-like protein 4). [Source:Uniprot/SWISSPROT;Acc:Q9BW83]
GgaAffx.12104.1.S1_at	-1.56013	-1.57842			DnaJ (Hsp40) homolog, subfamily B, member 14
Gga.15110.1.S1_at	-1.56144			SFXN3	Sideroflexin-3. [Source:Uniprot/SWISSPROT;Acc:Q9BWM7]
Gga.17585.2.S1_a_at	-1.5623			HDGF	Hepatoma-derived growth factor (high-mobility group protein 1-like)
Gga.17464.1.S1_at	-1.56271
Gga.5246.2.S1_a_at	-1.56614	-1.54964		RBMX2	RAB33A, member RAS oncogene family
GgaAffx.3568.1.S1_at	-1.56629			CRISPLD2	Cysteine-rich secretory protein LCCL domain-containing 2 precursor (LCCL domain-containing cysteine-rich secretory protein 2) (Cysteine- rich secretory protein 11) (CRISP-11). [Source:Uniprot/SWISSPROT;Acc:Q9H0B8]
Gga.2455.2.S1_a_at	-1.56673			C6orf66	UPF0240 protein C6orf66. [Source:Uniprot/SWISSPROT;Acc:Q9P032]
Gga.3151.1.S2_at	-1.56709	-1.76194	-1.62543	IFNAR2	interferon alpha/beta receptor 2 [Source:RefSeq_peptide;Acc:NP_990189]
Gga.7279.1.S1_at	-1.56776			LAMP2	lysosomal-associated membrane protein 2
Gga.5708.2.S1_a_at	-1.56787			C9orf89	Bcl10-interacting CARD protein (BinCARD). [Source:Uniprot/SWISSPROT;Acc:Q96LW7]
Gga.4220.1.S2_at	-1.57301			SMYD1	CD8 beta opposite [Source:RefSeq_peptide;Acc:NP_989486]
Gga.16852.1.S1_at	-1.57412		-1.70064	ZADH1	zinc binding alcohol dehydrogenase, domain containing 1
Gga.5964.1.S1_at	-1.57656			UROS	Uroporphyrinogen-III synthase (EC 4.2.1.75) (UROS) (Uroporphyrinogen- III cosynthetase) (Hydroxymethylbilane hydrolyase [cyclizing]) (UROIIIS). [Source:Uniprot/SWISSPROT;Acc:P10746]
GgaAffx.20390.1.S1_at	-1.57852
Gga.3060.1.S2_at	-1.57937	-2.05831	-1.79388	BARX2	homeodomain transcription factor BARX2B [Source:RefSeq_peptide;Acc:NP_990227]
GgaAffx.3237.1.A1_at	-1.58343	-1.5702
Gga.5572.3.S1_at	-1.58439			AARSD1	alanyl-tRNA synthetase domain containing 1
Gga.4220.1.S1_a_at	-1.58456			SMYD1	CD8 beta opposite [Source:RefSeq_peptide;Acc:NP_989486]
Gga.9640.1.S1_at	-1.5889
Gga.16413.3.S1_at	-1.59001	-2.7225	-2.07143	FGFR3	Fibroblast growth factor receptor 3 precursor (EC 2.7.10.1) (FGFR-3) (Tyrosine kinase receptor CEK2). [Source:Uniprot/SWISSPROT;Acc:P18460]
GgaAffx.6866.1.S1_at	-1.59204			TWISTNB	TWIST neighbor [Source:RefSeq_peptide;Acc:NP_001002926]
Gga.3090.1.S1_at	-1.59215
Gga.9700.1.S1_at	-1.59247			TSPAN7	Tetraspanin-7 (Tspan-7) (Transmembrane 4 superfamily member 2) (Cell surface glycoprotein A15) (T-cell acute lymphoblastic leukemia- associated antigen 1) (TALLA-1) (Membrane component, X chromosome, surface marker 1) (CD231 antigen). [Source:Uniprot/SWIS
Gga.4900.3.S1_s_at	-1.59343				Polymerase (Fragment). [Source:Uniprot/SPTREMBL;Acc:Q9W7I9]
Gga.4900.3.S1_s_at	-1.59343				similar to C-type lectin-like receptor
Gga.11300.1.S1_at	-1.59483				similar to ovary-specific acidic protein
Gga.12475.1.S1_at	-1.59516			TTYH3	Tweety homolog 3 (Drosophila)
Gga.9921.1.S1_at	-1.59613			FNBP4	formin binding protein 4 [Source:RefSeq_peptide;Acc:NP_056123]
Gga.13237.1.S1_at	-1.59877			RABGAP1L	RAB GTPase activating protein 1-like
Gga.17610.1.S1_at	-1.59904			CAMK2G	calcium/calmodulin-dependent protein kinase (CaM kinase) II gamma
Gga.708.1.S1_x_at	-1.60112			NFIC	nuclear factor I/C (CCAAT-binding transcription factor)
Gga.4243.1.S1_at	-1.60195			HOXA4	Homeobox protein Hox-A4 (Chox-1.4). [Source:Uniprot/SWISSPROT;Acc:P17277]
GgaAffx.22755.1.S1_s_at	-1.60303			LOC417284	transmembrane protein 141 [Source:RefSeq_peptide;Acc:NP_116317]
Gga.2310.1.S1_at	-1.60327	-1.91412	-1.80437	LMO4	LIM domain only 4 [Source:RefSeq_peptide;Acc:NP_989443]
Gga.11380.1.S1_at	-1.60484	1.52844	1.50565	FRMD3	FERM domain containing 3 [Source:RefSeq_peptide;Acc:NP_777598]
GgaAffx.20563.1.S1_at	-1.60511			BBX	bobby sox homolog (Drosophila)
Gga.5613.1.S1_at	-1.60555			BANP	BTG3 associated nuclear protein
GgaAffx.21577.1.S1_s_at	-1.60909			RRM2B	Ribonucleoside-diphosphate reductase M2 subunit B (EC 1.17.4.1) (TP53- inducible ribonucleotide reductase M2 B) (p53-inducible ribonucleotide reductase small subunit 2-like protein) (p53R2). [Source:Uniprot/SWISSPROT;Acc:Q7LG56]
Gga.4315.1.S2_at	-1.60927			NR1D2	nuclear receptor subfamily 1, group D, member 2; Rev-erb-beta [Source:RefSeq_peptide;Acc:NP_990536]
GgaAffx.21621.1.S1_s_at	-1.61026	-1.65571
Gga.13161.1.S1_at	-1.61124			FOXO3	forkhead box O3
Gga.19322.1.S1_at	-1.61196			KHDRBS3	KH domain-containing, RNA-binding, signal transduction-associated protein 3 (Sam68-like mammalian protein 2) (SLM-2) (Sam68-like phosphotyrosine protein) (RNA-binding protein T-Star). [Source:Uniprot/SWISSPROT;Acc:O75525]
Gga.6938.1.S1_at	-1.61412	-1.79437	-2.04191
Gga.10699.1.S1_a_at	-1.61517	-1.55009		ASCL3	Achaete-scute homolog 3 (bHLH transcriptional regulator Sgn-1). [Source:Uniprot/SWISSPROT;Acc:Q9NQ33]
Gga.5285.1.S1_s_at	-1.61543			LANCL1	LanC lantibiotic synthetase component C-like 1 (bacterial)
Gga.3060.1.S1_at	-1.61572	-1.57255		BARX2	homeodomain transcription factor BARX2B [Source:RefSeq_peptide;Acc:NP_990227]
Gga.5917.3.S1_a_at	-1.61676		-1.66714
Gga.7035.4.S1_a_at	-1.61691			C2orf64
GgaAffx.11811.1.S1_at	-1.6177		-1.60501	DIDO1	death inducer-obliterator 1
Gga.16204.1.S1_at	-1.61999			KLC4	kinesin light chain 4
Gga.16056.1.S1_s_at	-1.62149			ANKRD11	ankyrin repeat domain 11
Gga.15268.1.A1_at	-1.6216	-2.27063		SLC6A6	Solute carrier family 6 (neurotransmitter transporter, taurine), member 6
GgaAffx.11457.1.S1_at	-1.62191	-1.54068		ANP32B	acidic (leucine-rich) nuclear phosphoprotein 32 family, member B
Gga.2931.1.S1_at	-1.625			RRBP1	ES/130 (Fragment). [Source:Uniprot/SPTREMBL;Acc:Q07718]
Gga.1978.1.S1_at	-1.62503			RUFY3	RUN and FYVE domain containing 3
Gga.9780.1.S1_at	-1.62793
Gga.5612.1.S1_at	-1.63046			AK3L2	adenylate kinase 3-like 2
Gga.2536.1.S1_at	-1.63409		-1.535	RTN4R	reticulon 4 receptor
Gga.10099.1.S1_at	-1.6343
GgaAffx.21597.1.S1_s_at	-1.63526
Gga.6192.1.S1_s_at	-1.63607
Gga.4574.1.S1_at	-1.63613			URP	nuclear calmodulin-binding protein
Gga.7892.1.S1_at	-1.63631				similar to ribosomal protein L23A
Gga.8451.1.S2_a_at	-1.63656	-1.58171	-1.72876	TERF1	telomeric repeat binding factor 1 [Source:RefSeq_peptide;Acc:NP_989711]
GgaAffx.20160.2.A1_at	-1.64001
GgaAffx.21555.1.S1_s_at	-1.64165			VWC2	von Willebrand factor C domain containing 2 [Source:RefSeq_peptide;Acc:NP_940972]
Gga.700.2.A1_s_at	-1.64402			SFRS18	splicing factor, arginine/serine-rich 18
GgaAffx.20221.1.S1_at	-1.64581			CDK5RAP1	CDK5 regulatory subunit-associated protein 1 (CDK5 activator-binding protein C42). [Source:Uniprot/SWISSPROT;Acc:Q96SZ6]
Gga.12024.1.S1_at	-1.64616			BPHL	biphenyl hydrolase-like (serine hydrolase; breast epithelial mucin-associated antigen)
GgaAffx.5604.4.S1_s_at	-1.64727			PLCB4	1-phosphatidylinositol-4,5-bisphosphate phosphodiesterase beta 4 (EC 3.1.4.11) (Phosphoinositide phospholipase C) (Phospholipase C- beta-4) (PLC-beta-4). [Source:Uniprot/SWISSPROT;Acc:Q15147]
GgaAffx.20687.1.S1_s_at	-1.64776			CCDC52	coiled-coil domain containing 52 [Source:RefSeq_peptide;Acc:NP_653319]
Gga.4756.1.S1_a_at	-1.65179			CIRBP	cold inducible RNA binding protein
Gga.12953.1.S1_at	-1.65246			ASB2	Ankyrin repeat and SOCS box protein 2 (ASB-2). [Source:Uniprot/SWISSPROT;Acc:Q96Q27]
Gga.936.1.S1_at	-1.65281		-1.81149	SFTPA1	surfactant protein A precursor [Source:RefSeq_peptide;Acc:NP_989937]
Gga.16604.1.S1_at	-1.65288			ARIH1	ariadne homolog, ubiquitin-conjugating enzyme E2 binding protein, 1 (Drosophila)
Gga.12483.1.S1_at	-1.65415			C1orf170
GgaAffx.12146.1.S1_at	-1.65632	-1.60789	-1.52657	SNRPA1	small nuclear ribonucleoprotein polypeptide A'
Gga.19457.1.S1_at	-1.66078		-1.66162
Gga.12198.1.S1_at	-1.66103	-1.65864	-1.553	LYRM2	LYR motif containing 2
GgaAffx.22212.1.S1_at	-1.6669	-2.24706	-1.9459	PRICKLE2	Prickle-like protein 2. [Source:Uniprot/SWISSPROT;Acc:Q7Z3G6]
Gga.10770.2.S1_a_at	-1.6677				similar to Ran-binding protein 2
Gga.7051.1.S1_at	-1.66924
Gga.4965.1.S1_at	-1.67095			COL12A1	Collagen alpha-1(XII) chain precursor (Fibrochimerin). [Source:Uniprot/SWISSPROT;Acc:P13944]
Gga.19686.1.S1_at	-1.67213			THRB
Gga.2027.1.A1_at	-1.67293			POP5	Ribonuclease P/MRP protein subunit POP5 (EC 3.1.26.5) (hPop5). [Source:Uniprot/SWISSPROT;Acc:Q969H6]
Gga.16474.1.S1_at	-1.67392	-1.56187	-2.15584	PTN	Pleiotrophin (PTN) (Heparin-binding growth-associated molecule) (HB- GAM) (Heparin-binding growth factor 8) (HBGF-8) (Osteoblast-specific factor 1) (OSF-1) (Heparin-binding neutrophic factor) (HBNF) (Heparin- binding brain mitogen) (HBBM). [Source:Uniprot
Gga.281.1.S1_at	-1.6751			MAFF	Transcription factor MafF (V-maf musculoaponeurotic fibrosarcoma oncogene homolog F). [Source:Uniprot/SWISSPROT;Acc:Q90595]
Gga.8385.3.S1_a_at	-1.67604	-1.72442	-1.71742	CAMK1G	Laminin subunit beta-3 precursor (Laminin 5 beta 3) (Laminin B1k chain) (Kalinin B1 chain). [Source:Uniprot/SWISSPROT;Acc:Q13751]
Gga.4205.2.S1_at	-1.67671			RTN4	Neurite outgrowth inhibitor NOGO-A (Fragment). [Source:Uniprot/SPTREMBL;Acc:Q6RSS8]
Gga.7044.3.S1_s_at	-1.67714			SEPP1	Selenoprotein P precursor (SeP). [Source:Uniprot/SWISSPROT;Acc:P49908]
Gga.4449.1.S1_at	-1.67758			SERBP1	SERPINE1 mRNA binding protein 1
Gga.17706.1.S1_at	-1.6793
Gga.819.1.S1_at	-1.68035	-1.63281	-1.8456	TUBB1	Tubulin beta-6 chain (Beta-tubulin class-VI). [Source:Uniprot/SWISSPROT;Acc:P09207]
Gga.6252.1.S1_at	-1.68407			TMEM16A	transmembrane protein 16A [Source:RefSeq_peptide;Acc:NP_060513]
Gga.7079.1.S1_at	-1.68493			FOXK2	Forkhead box protein K2 (Interleukin enhancer-binding factor 1) (Cellular transcription factor ILF-1) (FOXK1). [Source:Uniprot/SWISSPROT;Acc:Q01167]
Gga.8178.1.S1_at	-1.68502			C16orf14	OTTHUMP00000045701 (C16orf14 protein). [Source:Uniprot/SPTREMBL;Acc:Q969E9]
Gga.4360.1.S1_at	-1.68635			TAOK3	Serine/threonine-protein kinase TAO3 (EC 2.7.11.1) (Thousand and one amino acid protein 3) (Kinase from chicken). [Source:Uniprot/SWISSPROT;Acc:Q9I9E0]
GgaAffx.10502.2.S1_s_at	-1.68847	-1.91124	-1.64646	MBOAT2	membrane bound O-acyltransferase domain containing 2
Gga.5917.1.S1_at	-1.68978	-1.50019
GgaAffx.3254.1.S1_at	-1.69114			SYNPO2L	Synaptopodin 2-like protein. [Source:Uniprot/SWISSPROT;Acc:Q9H987]
Gga.707.1.S1_at	-1.69253				nuclear factor I-X protein
GgaAffx.9598.1.S1_s_at	-1.69435			PSIP1	Lens epithelium-derived growth factor. [Source:Uniprot/SWISSPROT;Acc:Q5XXA9]
GgaAffx.24061.2.S1_s_at	-1.69502			MYO10	Myosin-10 (Myosin X). [Source:Uniprot/SWISSPROT;Acc:Q9HD67]
Gga.1151.2.S1_at	-1.69886		-1.50296	SGPL1	activating signal cointegrator 1 complex subunit 1
Gga.14970.1.S1_at	-1.70258			AGXT2L1	alanine-glyoxylate aminotransferase 2-like 1
Gga.12339.1.S1_at	-1.70385			HNMT	Histamine N-methyltransferase (EC 2.1.1.8) (HMT). [Source:Uniprot/SWISSPROT;Acc:P50135]
GgaAffx.6269.1.S1_at	-1.70456			C14orf126	Probable D-tyrosyl-tRNA(Tyr) deacylase 2 (EC 3.1.-.-). [Source:Uniprot/SWISSPROT;Acc:Q96FN9]
Gga.15144.1.S1_at	-1.70679	-1.87425	-1.86217
Gga.19869.1.S1_at	-1.7086	-2.06893	-1.87337	OXSR1	Serine/threonine-protein kinase OSR1 (EC 2.7.11.1) (Oxidative stress- responsive 1 protein). [Source:Uniprot/SWISSPROT;Acc:O95747]
GgaAffx.20175.1.S1_at	-1.70946			LRRC28	leucine rich repeat containing 28
GgaAffx.21719.1.S1_s_at	-1.70956
Gga.5294.1.S1_at	-1.71016	-1.53419		TST	Thiosulfate sulfurtransferase (EC 2.8.1.1) (Rhodanese). [Source:Uniprot/SWISSPROT;Acc:P25324]
GgaAffx.12217.1.S1_at	-1.71092	-1.82638	-1.8477	GTF2H5	TFIIH basal transcription factor complex TTD-A subunit (General transcription factor IIH polypeptide 5) (TFB5 ortholog). [Source:Uniprot/SWISSPROT;Acc:Q5ZKH0]
GgaAffx.11671.1.S1_s_at	-1.71231			RBM22	Pre-mRNA-splicing factor RBM22 (RNA-binding motif protein 22). [Source:Uniprot/SWISSPROT;Acc:Q5ZM16]
Gga.7008.1.S1_at	-1.71275			ALDH4A1	Delta-1-pyrroline-5-carboxylate dehydrogenase, mitochondrial precursor (EC 1.5.1.12) (P5C dehydrogenase) (Aldehyde dehydrogenase 4A1). [Source:Uniprot/SWISSPROT;Acc:P30038]
Gga.4424.1.S1_at	-1.71301	-2.31035	-2.39364	SH3GL3	endophilin III [Source:RefSeq_peptide;Acc:NP_989859]
GgaAffx.12794.1.S1_at	-1.71398			DYRK2	similar to DYRK2 protein
Gga.14858.1.S1_at	-1.71687			TTN	titin
Gga.11741.1.S1_a_at	-1.71727			TFPI	tissue factor pathway inhibitor (lipoprotein-associated coagulation inhibitor)
Gga.9708.2.S1_a_at	-1.72064			PPAP2A	Phosphatidic acid phosphatase type 2A
Gga.15066.1.S1_at	-1.72179
Gga.2147.1.S1_at	-1.72357			ZFP161	Zinc finger protein 161 homolog (Zfp-161) (Zinc finger protein 5) (ZF5). [Source:Uniprot/SWISSPROT;Acc:Q92010]
GgaAffx.22150.1.S1_s_at	-1.72797			ADAMTS17	ADAMTS-17 precursor (EC 3.4.24.-) (A disintegrin and metalloproteinase with thrombospondin motifs 17) (ADAM-TS 17) (ADAM-TS17). [Source:Uniprot/SWISSPROT;Acc:Q8TE56]
Gga.2240.2.S1_a_at	-1.72872			FREQ	Neuronal calcium sensor 1 (NCS-1) (Frequenin homolog) (Frequenin-like protein) (Frequenin-like ubiquitous protein). [Source:Uniprot/SWISSPROT;Acc:P62167]
Gga.18975.1.S1_at	-1.73013			SEC14L1	SEC14-like 1 (S. cerevisiae)
Gga.9934.1.S1_s_at	-1.73084			ANKRD13A	Ankyrin repeat domain-containing protein 13A (Protein KE03). [Source:Uniprot/SWISSPROT;Acc:Q8IZ07]
Gga.18579.1.S1_at	-1.73101			VPS53	Vacuolar protein sorting-associated protein 53. [Source:Uniprot/SWISSPROT;Acc:Q5ZLD7]
GgaAffx.12503.1.S1_s_at	-1.73127			USP10	ubiquitin specific peptidase 10
Gga.4329.1.S1_at	-1.7334			GHR	Growth hormone receptor precursor (GH receptor) (Somatotropin receptor) [Contains: Growth hormone-binding protein (GH-binding protein) (GHBP) (Serum-binding protein)]. [Source:Uniprot/SWISSPROT;Acc:Q02092]
Gga.9827.1.S1_s_at	-1.73374			GOLIM4	golgi phosphoprotein 4 [Source:RefSeq_peptide;Acc:NP_055313]
Gga.16807.1.S1_s_at	-1.73428			CREB3L2	cAMP responsive element binding protein 3-like 2 [Source:RefSeq_peptide;Acc:NP_919047]
Gga.6175.2.S1_a_at	-1.73486	-2.02973	-1.69739	LLPH	LLP homolog, long-term synaptic facilitation (Aplysia)
Gga.2422.2.S1_x_at	-1.73494	-1.98903	-1.73183	METT5D1	similar to early response to neural induction ERNI
Gga.11742.1.S1_at	-1.73909	-1.57836	-1.51253	CHD4	Chromodomain helicase-DNA-binding protein 4 (EC 3.6.1.-) (ATP- dependent helicase CHD4) (CHD-4) (Mi-2 autoantigen 218 kDa protein) (Mi2-beta). [Source:Uniprot/SWISSPROT;Acc:Q14839]
GgaAffx.21597.1.S1_at	-1.74144
Gga.12733.1.S1_a_at	-1.74825			TRAF3IP1	TNF receptor-associated factor 3 interacting protein 1 [Source:RefSeq_peptide;Acc:NP_056465]
Gga.1479.1.S1_at	-1.75137		-1.66189	PTN	Pleiotrophin (PTN) (Heparin-binding growth-associated molecule) (HB- GAM) (Heparin-binding growth factor 8) (HBGF-8) (Osteoblast-specific factor 1) (OSF-1) (Heparin-binding neutrophic factor) (HBNF) (Heparin- binding brain mitogen) (HBBM). [Source:Uniprot
Gga.1908.1.S1_at	-1.75145			MEF2A	MEF2A protein [Source:RefSeq_peptide;Acc:NP_990195]
Gga.3033.1.S1_at	-1.75411			CCL13	similar to Small inducible cytokine A13 precursor (CCL13) (Monocyte chemotactic protein 4) (MCP-4) (Monocyte chemoattractant protein 4) (CK-beta-10) (NCC-1)
Gga.18917.1.S1_s_at	-1.75564	-2.06091
Gga.15079.1.S1_at	-1.75695	-1.51535		AGPAT3	1-acylglycerol-3-phosphate O-acyltransferase 3
Gga.3807.1.S2_s_at	-1.7578			ALDH1A3	aldehyde dehydrogenase 1 family, member A3; aldehyde dehydrogenase-6; retinaldehyde dehydrogenase 3 [Source:RefSeq_peptide;Acc:NP_990000]
Gga.8803.1.S1_at	-1.75791	-1.56203		FCF1	Uncharacterized protein C14orf111. [Source:Uniprot/SWISSPROT;Acc:Q9Y324]
GgaAffx.24561.1.S1_at	-1.75803			GSK3B	Glycogen synthase kinase-3 beta (EC 2.7.11.26) (GSK-3 beta). [Source:Uniprot/SWISSPROT;Acc:P49841]
Gga.19236.1.A1_at	-1.75921	-1.63052	-1.62917
GgaAffx.8944.1.S1_at	-1.76014			STK38L	serine/threonine kinase 38 like
Gga.1546.1.S1_a_at	-1.76343			PRRX1	Paired mesoderm homeobox protein 1 (Homeobox protein MHOX) (GMHOX) (Homeobox protein PRX-1). [Source:Uniprot/SWISSPROT;Acc:Q05437]
GgaAffx.26166.2.S1_s_at	-1.76891			TTYH3	tweety 3 [Source:RefSeq_peptide;Acc:NP_079526]
GgaAffx.25988.1.S1_s_at	-1.76906			DAB2	Disabled homolog 2 (Differentially expressed protein 2) (DOC-2). [Source:Uniprot/SWISSPROT;Acc:P98082]
GgaAffx.20670.1.S1_at	-1.77077			RNF150	ring finger protein 150 [Source:RefSeq_peptide;Acc:NP_065775]
Gga.280.1.S1_at	-1.77213			MAFK	Transcription factor MafK. [Source:Uniprot/SWISSPROT;Acc:Q90596]
Gga.18919.1.S1_a_at	-1.77382			TPM3	Tropomyosin alpha-3 chain (Tropomyosin-3) (Tropomyosin gamma) (hTM5). [Source:Uniprot/SWISSPROT;Acc:P06753]
Gga.8808.1.S1_at	-1.77473			ASPH	aspartate beta-hydroxylase
Gga.1546.1.S1_at	-1.77701			PRRX1	Paired mesoderm homeobox protein 1 (Homeobox protein MHOX) (GMHOX) (Homeobox protein PRX-1). [Source:Uniprot/SWISSPROT;Acc:Q05437]
Gga.9897.2.S1_at	-1.77775				Similar to similar to 60 kDa heat shock protein, mitochondrial precursor (Hsp60) (60 kDa chaperonin) (CPN60) (Heat shock protein 60) (HSP-60) (Mitochondrial matrix protein P1) (HSP-65)
GgaAffx.21470.1.S1_s_at	-1.77977	-1.84564
Gga.15058.1.S1_at	-1.78408			TULP4	tubby like protein 4
GgaAffx.9643.1.S1_at	-1.78971			PCSK5	Proprotein convertase PC6 (Fragment). [Source:Uniprot/SPTREMBL;Acc:Q9PT87]
Gga.16343.1.S1_at	-1.79028			COL14A1	collagen, type XIV, alpha 1
GgaAffx.8348.1.S1_s_at	-1.79123	-1.7418	-1.69712	GALNT1	UDP-N-acetyl-alpha-D-galactosamine:polypeptide N-acetylgalactosaminyltransferase 1 (GalNAc-T1)
Gga.11358.2.S1_a_at	-1.79255	-1.63656	-1.65645	CCDC123	coiled-coil domain containing 123 [Source:RefSeq_peptide;Acc:NP_116205]
Gga.17299.1.S1_a_at	-1.79654			NDUFB2	NADH dehydrogenase [ubiquinone] 1 beta subcomplex subunit 2, mitochondrial precursor (EC 1.6.5.3) (EC 1.6.99.3) (NADH-ubiquinone oxidoreductase AGGG subunit) (Complex I-AGGG) (CI-AGGG). [Source:Uniprot/SWISSPROT;Acc:O95178]
Gga.5816.1.S1_at	-1.79769			RBPMS	RNA-binding protein with multiple splicing (RBP-MS). [Source:Uniprot/SWISSPROT;Acc:Q93062]
GgaAffx.5597.1.S1_at	-1.79771			MAP4K4	mitogen-activated protein kinase kinase kinase kinase 4
Gga.16032.1.A1_at	-1.80199	-2.07139		YTHDC1	YTH domain containing 1
Gga.7895.1.S1_at	-1.80208			EDIL3	EGF-like repeat and discoidin I-like domain-containing protein 3 precursor (EGF-like repeats and discoidin I-like domains protein 3) (Developmentally-regulated endothelial cell locus 1 protein) (Integrin-binding protein DEL1). [Source:Uniprot/SWISSPROT;Ac
Gga.17285.1.S1_at	-1.80446		-1.84343
GgaAffx.20625.1.S1_s_at	-1.80951	-1.754		CCDC28A	Coiled-coil domain-containing protein 28A (CCRL1AP). [Source:Uniprot/SWISSPROT;Acc:Q8IWP9]
Gga.6637.1.S1_at	-1.81079	-2.01608	-1.6882
Gga.5690.1.S1_s_at	-1.81133			RBM38	RNA binding motif protein 38
Gga.14209.1.S1_at	-1.81202			SLC9A5	Sodium/hydrogen exchanger 5 (Na(+)/H(+) exchanger 5) (NHE-5) (Solute carrier family 9 member 5). [Source:Uniprot/SWISSPROT;Acc:Q14940]
GgaAffx.10069.2.S1_s_at	-1.81219			CA3	carbonic anhydrase III, muscle specific
GgaAffx.3574.1.S1_at	-1.81294	-3.092	-2.84026	TNFAIP1	tumor necrosis factor, alpha-induced protein 1 (endothelial)
Gga.2422.2.S2_x_at	-1.81301	-1.93069	-2.05178	METT5D1	ENS-2. [Source:Uniprot/SPTREMBL;Acc:Q98TV1]
Gga.18161.1.S1_at	-1.81313			AP3D1	AP-3 complex subunit delta-1 (Adapter-related protein complex 3 subunit delta-1) (Delta-adaptin 3) (AP-3 complex subunit delta) (Delta-adaptin). [Source:Uniprot/SWISSPROT;Acc:O14617]
Gga.1032.1.S1_at	-1.81505			ADRBK2	adrenergic, beta, receptor kinase 2
GgaAffx.21604.1.S1_s_at	-1.81901	-2.57706	-1.93997	MED22	surfeit 5
Gga.16807.1.S1_at	-1.82164			CREB3L2	cAMP responsive element binding protein 3-like 2
Gga.12976.1.S1_at	-1.82598			C1orf25	N2,N2-dimethylguanosine tRNA methyltransferase-like [Source:RefSeq_peptide;Acc:NP_112196]
GgaAffx.1067.1.S1_at	-1.82606			UTS2R	Urotensin II receptor (UR-II-R) (G-protein coupled receptor 14). [Source:Uniprot/SWISSPROT;Acc:Q9UKP6]
Gga.10715.1.S1_at	-1.82648			USPL1	ubiquitin specific peptidase like 1
Gga.14779.2.S1_a_at	-1.82892	-1.53295
GgaAffx.23509.1.S1_at	-1.82925	-2.35073	-2.01952	PPP2R5C	protein phosphatase 2, regulatory subunit B', gamma isoform
GgaAffx.3113.1.S1_at	-1.83122	-2.35845	-1.91473	COMTD1	Catechol-O-methyltransferase domain-containing protein 1 (EC 2.1.1.-). [Source:Uniprot/SWISSPROT;Acc:Q86VU5]
Gga.16788.1.S1_at	-1.83371	-2.46135	-2.04778	KIAA0082
Gga.9618.1.S1_at	-1.83379	-1.54104	-1.86328	UCHL1	Ubiquitin carboxyl-terminal hydrolase isozyme L1 (EC 3.4.19.12) (EC 6.-.-.-) (UCH-L1) (Ubiquitin thioesterase L1) (Neuron cytoplasmic protein 9.5) (PGP 9.5) (PGP9.5). [Source:Uniprot/SWISSPROT;Acc:P09936]
GgaAffx.13238.1.S1_s_at	-1.8372			GLCCI1	glucocorticoid induced transcript 1
GgaAffx.24031.1.S1_at	-1.83735	-1.6734	-1.6813	ZCCHC2	Zinc finger CCHC domain-containing protein 2 (Fragment). [Source:Uniprot/SWISSPROT;Acc:Q9C0B9]
Gga.19039.1.S1_at	-1.83851				Polymerase (Fragment). [Source:Uniprot/SPTREMBL;Acc:Q9W7I9]
Gga.19039.1.S1_at	-1.83851				similar to C-type lectin-like receptor
GgaAffx.20705.1.S1_at	-1.83912
Gga.7995.1.S1_at	-1.84023			PAK3	p21 protein (Cdc42/Rac)-activated kinase 3
Gga.20050.1.S1_at	-1.84046
GgaAffx.4436.1.S1_at	-1.84119			CUL2	cullin 2
Gga.8506.1.S1_s_at	-1.84145	-1.9461	-1.80253	TRIB2	tribbles homolog 2 [Source:RefSeq_peptide;Acc:NP_989732]
GgaAffx.2974.1.S1_at	-1.84399	-2.55569	-2.40639	TNFAIP8L3	tumor necrosis factor, alpha-induced protein 8-like 3 [Source:RefSeq_peptide;Acc:NP_997264]
GgaAffx.12589.1.S1_s_at	-1.84668			CCDC88A	coiled-coil domain containing 88A
Gga.10015.1.S1_at	-1.84745	-2.12559	-1.84258	ARHGEF16	Rho guanine nucleotide exchange factor 16. [Source:Uniprot/SWISSPROT;Acc:Q5VV41]
Gga.11918.1.S1_at	-1.84809			NSUN3	NOL1/NOP2/Sun domain family, member 3
GgaAffx.2914.1.S1_at	-1.8493			PDAP1	PDGFA associated protein 1
Gga.16190.1.S1_at	-1.8499	-1.79191			Similar to THAP domain containing 11
Gga.2911.1.S1_at	-1.85023	-2.12527	-1.62851	SDC4	Syndecan-4 precursor. [Source:Uniprot/SWISSPROT;Acc:P49416]
GgaAffx.25933.1.S1_at	-1.85487			PITPNC1	phosphatidylinositol transfer protein, cytoplasmic 1 isoform b [Source:RefSeq_peptide;Acc:NP_858057]
Gga.746.1.S1_at	-1.85681	-1.63702		NAT1	Arylamine N-acetyltransferase, pineal gland isozyme NAT-10 (EC 2.3.1.5) (Arylamine acetylase). [Source:Uniprot/SWISSPROT;Acc:P13913]
Gga.10378.1.S1_at	-1.86173	-1.70035	-2.13283	SNRPA1	Small nuclear ribonucleoprotein polypeptide A'
GgaAffx.20088.1.S1_at	-1.86348
Gga.12439.1.S1_s_at	-1.86456			UBXD2	UBX domain-containing protein 2. [Source:Uniprot/SWISSPROT;Acc:Q92575]
Gga.18962.1.S1_at	-1.86724			FAM40B	Protein FAM40B. [Source:Uniprot/SWISSPROT;Acc:Q9ULQ0]
Gga.6098.1.S1_at	-1.87124		-1.59078		Similar to contactin associated protein
Gga.20012.1.S1_at	-1.87338			NFYC	nuclear transcription factor Y, gamma
Gga.1622.1.S1_at	-1.874	-2.3149		MANEA	mannosidase, endo-alpha [Source:RefSeq_peptide;Acc:NP_078917]
Gga.17764.1.S1_s_at	-1.87556			HERC2	HECT domain and RCC1-like domain-containing protein 2. [Source:Uniprot/SWISSPROT;Acc:O95714]
Gga.12657.1.S1_at	-1.8764	-1.85116	-1.89766	RAB28	Ras-related protein Rab-28 (Rab-26). [Source:Uniprot/SWISSPROT;Acc:P51157]
Gga.17659.1.S1_at	-1.87765	-1.99616	-1.70885	BCHE	butyrylcholinesterase
GgaAffx.21278.1.S1_at	-1.87774	-1.64168		BCL11A	B-cell CLL/lymphoma 11A (zinc finger protein)
Gga.6553.1.S1_at	-1.88052			CTSG	cathepsin G
Gga.6972.2.S1_at	-1.88097			ABI3	Phosphoethanolamine/phosphocholine phosphatase (EC 3.1.3.75) (3X11A). [Source:Uniprot/SWISSPROT;Acc:O73884]
Gga.1980.1.S1_s_at	-1.88869		-1.96168	THBS4	Thrombospondin-4 (Fragment). [Source:Uniprot/SPTREMBL;Acc:Q91002]
Gga.5419.1.S1_at	-1.89119	-1.5119		CLDN11	Claudin-11 (Oligodendrocyte-specific protein). [Source:Uniprot/SWISSPROT;Acc:O75508]
Gga.13343.1.S1_at	-1.89475	-1.53721	-1.76491	MESDC2	mesoderm development candidate 2
Gga.17231.1.S1_at	-1.89933
Gga.4297.1.S1_at	-1.90007	-2.03252			enolase
GgaAffx.26393.1.S1_at	-1.9013	-2.62749	-2.35465	FAM102A	Protein FAM102A. [Source:Uniprot/SWISSPROT;Acc:Q5T9C2]
Gga.12605.1.S1_at	-1.90406			CLK1	Dual specificity protein kinase CLK1 (EC 2.7.12.1) (CDC-like kinase 1). [Source:Uniprot/SWISSPROT;Acc:P49759]
Gga.13827.1.S1_at	-1.90478	-1.6573	-1.92907
Gga.9636.1.S1_at	-1.91021	-2.06382		SNORA32	Josephin domain containing 3
Gga.14067.1.S1_s_at	-1.91025			CLK1	Dual specificity protein kinase CLK1 (EC 2.7.12.1) (CDC-like kinase 1). [Source:Uniprot/SWISSPROT;Acc:P49759]
GgaAffx.21566.1.S1_s_at	-1.91176			CEP170	centrosomal protein 170kDa
Gga.742.1.S1_at	-1.91643			SST	Somatostatin precursor (Growth hormone release-inhibiting factor) [Contains: Somatostatin-28; Somatostatin-14]. [Source:Uniprot/SWISSPROT;Acc:P61278]
Gga.8241.1.S1_at	-1.91898	-1.96279	-2.04419	TCF21	Transcription factor 21 (Podocyte-expressed 1) (Pod-1) (Epicardin) (Capsulin). [Source:Uniprot/SWISSPROT;Acc:O43680]
Gga.11531.1.S1_at	-1.91917	-2.23367
Gga.7457.1.S1_at	-1.92109		-1.61568
Gga.11423.1.S1_at	-1.92206	-1.9118	-2.39017		similar to GSTM5
GgaAffx.11795.1.S1_s_at	-1.92222	-1.91379	-1.51246	APIP	APAF1-interacting protein homolog. [Source:Uniprot/SWISSPROT;Acc:Q5ZLP2]
Gga.3151.1.S1_at	-1.92277	-3.11709	-2.82929	IFNAR2	interferon alpha/beta receptor 2 [Source:RefSeq_peptide;Acc:NP_990189]
Gga.6247.1.S1_a_at	-1.92483	-1.68162	-1.62868	DGUOK	Deoxyguanosine kinase, mitochondrial precursor (EC 2.7.1.113) (dGK). [Source:Uniprot/SWISSPROT;Acc:Q16854]
Gga.13989.1.S1_s_at	-1.92881	-2.83672	-2.35745	IFNAR2	interferon alpha/beta receptor 2 [Source:RefSeq_peptide;Acc:NP_990189]
GgaAffx.11002.1.S1_at	-1.92923			CUL5	Cullin-5 (CUL-5) (Vasopressin-activated calcium-mobilizing receptor) (VACM-1). [Source:Uniprot/SWISSPROT;Acc:Q93034]
Gga.7827.1.S1_at	-1.93066	-1.62451	-1.82833	MTHFS	5-formyltetrahydrofolate cyclo-ligase (EC 6.3.3.2) (5,10-methenyl- tetrahydrofolate synthetase) (Methenyl-THF synthetase) (MTHFS). [Source:Uniprot/SWISSPROT;Acc:P49914]
Gga.6891.1.S1_at	-1.93097
Gga.7705.1.S1_at	-1.93777			RGS9	regulator of G-protein signaling 9
Gga.12027.1.S1_s_at	-1.94047			CEP110	centrosomal protein 110kDa [Source:RefSeq_peptide;Acc:NP_008949]
Gga.10595.2.S1_at	-1.94349			REEP1	receptor accessory protein 1
GgaAffx.7530.1.S1_at	-1.94375			LARS2	Probable leucyl-tRNA synthetase, mitochondrial precursor (EC 6.1.1.4) (Leucine--tRNA ligase) (LeuRS). [Source:Uniprot/SWISSPROT;Acc:Q15031]
Gga.3957.2.S1_a_at	-1.94611	-2.03245	-1.78318	ENAH	enabled homolog [Source:RefSeq_peptide;Acc:NP_989631]
Gga.13901.1.S1_at	-1.94726	-1.70653	-1.91165	COL14A1	Collagen, type XIV, alpha 1 (undulin)
GgaAffx.26064.1.S1_at	-1.94846			MYPN	myopalladin
Gga.245.1.S1_at	-1.9491			FGF18	FGF-18 protein [Source:RefSeq_peptide;Acc:NP_990045]
GgaAffx.21644.1.S1_at	-1.94913	-1.6972	-1.65629
Gga.18410.1.A1_at	-1.94927	-1.58509
Gga.9709.1.S1_at	-1.94944			C9orf25	Uncharacterized protein C9orf25. [Source:Uniprot/SWISSPROT;Acc:Q8IW50]
Gga.11779.1.S1_s_at	-1.95224			CPNE3	Copine-3 (Copine III). [Source:Uniprot/SWISSPROT;Acc:O75131]
GgaAffx.12091.1.S1_at	-1.95303	-2.56883	-1.92584
Gga.3270.1.S1_at	-1.95381			LSAMP	limbic system-associated membrane protein
Gga.14767.1.S1_at	-1.95686
GgaAffx.20930.1.S1_s_at	-1.95903	-1.98914	-2.15617	THRAP3	thyroid hormone receptor associated protein 3
GgaAffx.21503.2.S1_s_at	-1.96226	-1.85427		ZC3H11A	zinc finger CCCH-type containing 11A
Gga.4502.1.S1_at	-1.96643	-1.54555		SFRS5	splicing factor, arginine/serine-rich 5
GgaAffx.12040.1.S1_at	-1.96649			TBL1XR1	transducin (beta)-like 1X-linked receptor 1
Gga.2696.1.S1_at	-1.96889	-1.60168		SNX20	similar to selectin ligand interactor cytoplasmic-1
Gga.17478.1.S1_at	-1.97412	-1.67895	-1.64011		Elongation factor 1-beta (EF-1-beta). [Source:Uniprot/SWISSPROT;Acc:Q9YGQ1]
Gga.1480.1.S1_at	-1.97504	-1.8323		ACACA	Biotinyl peptide (Fragment). [Source:Uniprot/SPTREMBL;Acc:Q98909]
Gga.5333.1.S1_at	-1.98213			DPP8	Dipeptidyl peptidase 8 (EC 3.4.14.5) (Dipeptidyl peptidase VIII) (DP8) (Prolyl dipeptidase DPP8) (Dipeptidyl peptidase IV-related protein 1) (DPRP-1). [Source:Uniprot/SWISSPROT;Acc:Q6V1X1]
Gga.19481.6.S1_at	-1.99302			TTN	Titin (Fragment). [Source:Uniprot/SPTREMBL;Acc:Q07784]
Gga.5018.1.A1_s_at	-1.99326			ZFX	Zinc finger protein Zfb (Fragment). [Source:Uniprot/SPTREMBL;Acc:Q7LZ62]
Gga.3323.1.S1_s_at	-2.00211			FABP5	fatty acid binding protein 5
Gga.10021.2.S1_s_at	-2.00219			AGL	Glycogen debranching enzyme (Glycogen debrancher) [Includes: 4-alpha- glucanotransferase (EC 2.4.1.25) (Oligo-1,4-1,4-glucantransferase); Amylo-alpha-1,6-glucosidase (EC 3.2.1.33) (Amylo-1,6-glucosidase) (Dextrin 6-alpha-D-glucosidase)]. [Source:Uniprot/S
Gga.6263.2.S1_s_at	-2.00377	-2.23098	-2.13281		similar to methyltransferase 24 (37.8 kD) (3D495)
Gga.4524.1.S1_at	-2.00518			RPS12	Ribosomal protein S12
Gga.3917.2.S1_a_at	-2.00706			RPLP1	Ribosomal protein, large, P1
Gga.6263.6.S1_at	-2.01115	-1.65903
GgaAffx.10231.1.S1_at	-2.01189	-2.01078		RRM2B	Ribonucleoside-diphosphate reductase M2 subunit B (EC 1.17.4.1) (TP53- inducible ribonucleotide reductase M2 B) (p53-inducible ribonucleotide reductase small subunit 2-like protein) (p53R2). [Source:Uniprot/SWISSPROT;Acc:Q7LG56]
GgaAffx.11407.1.S1_s_at	-2.01795			YWHAE	14-3-3 protein epsilon (14-3-3E). [Source:Uniprot/SWISSPROT;Acc:Q5ZMT0]
Gga.588.1.S1_at	-2.0184	-1.81838		GFRA1	GDNF family receptor alpha-1 precursor (GFR-alpha-1) (GDNF receptor alpha) (GDNFR-alpha) (TGF-beta-related neurotrophic factor receptor 1). [Source:Uniprot/SWISSPROT;Acc:O13156]
Gga.4536.2.S1_a_at	-2.0203	-1.56821	-2.03199	AKR1D1	3-oxo-5-beta-steroid 4-dehydrogenase (EC 1.3.1.3) (Delta(4)-3- ketosteroid 5-beta-reductase) (Aldo-keto reductase family 1 member D1). [Source:Uniprot/SWISSPROT;Acc:P51857]
Gga.2942.2.S1_at	-2.02176	-2.45408	-2.36606	LAMP2	lysosomal-associated membrane protein 2
Gga.5537.1.S1_at	-2.02486	-1.60571	-1.74492	FUNDC1	FUN14 domain-containing protein 1. [Source:Uniprot/SWISSPROT;Acc:Q8IVP5]
Gga.18546.1.S1_at	-2.02726	-1.80275	-1.78022	APOOL	Protein FAM121A precursor. [Source:Uniprot/SWISSPROT;Acc:Q5ZK55]
GgaAffx.22856.1.S1_at	-2.03945	-1.64786	-1.78274	ZADH1	zinc binding alcohol dehydrogenase, domain containing 1
Gga.9962.1.S1_at	-2.05521	-1.69149	-1.62159	CPN1	Carboxypeptidase N catalytic chain precursor (EC 3.4.17.3) (CPN) (Carboxypeptidase N polypeptide 1) (Carboxypeptidase N small subunit) (Lysine carboxypeptidase) (Arginine carboxypeptidase) (Kininase-1) (Serum carboxypeptidase N) (SCPN) (Anaphylatoxin inac
Gga.6390.3.S1_a_at	-2.06108	-2.08386	-1.86155	CTSC	Dipeptidyl-peptidase 1 precursor (EC 3.4.14.1) (Dipeptidyl-peptidase I) (DPP-I) (DPPI) (Cathepsin C) (Cathepsin J) (Dipeptidyl transferase) [Contains: Dipeptidyl-peptidase 1 exclusion domain chain (Dipeptidyl- peptidase I exclusion domain chain); Dipeptid
Gga.7650.1.S1_at	-2.06196			GSK3B	Glycogen synthase kinase-3 beta (EC 2.7.11.26) (GSK-3 beta). [Source:Uniprot/SWISSPROT;Acc:P49841]
Gga.10770.1.S1_x_at	-2.06321				similar to Ran-binding protein 2
Gga.16543.1.S1_at	-2.07941			RSRC2	arginine/serine-rich coiled-coil 2
Gga.7335.1.S1_at	-2.08042			TNRC6B	trinucleotide repeat containing 6B
Gga.8821.1.S1_at	-2.08459			PRKAB2	protein kinase, AMP-activated, beta 2 non-catalytic subunit
Gga.18892.1.S1_at	-2.09165
Gga.11106.2.S1_a_at	-2.09707	-2.13704	-1.62601	SS18L2	synovial sarcoma translocation gene on chromosome 18-like 2
Gga.876.1.S1_s_at	-2.10323	-1.94973	-2.22006	B-G	MHC B-G antigen mRNA, partial cds, clone G8
Gga.7633.1.S1_s_at	-2.10503			MYO9A	myosin IXA [Source:RefSeq_peptide;Acc:NP_008832]
Gga.5730.1.S1_a_at	-2.1059	-2.33103	-2.45641
Gga.2188.1.S1_s_at	-2.10595			CCNI	Cyclin-I. [Source:Uniprot/SWISSPROT;Acc:Q14094]
Gga.5596.1.S1_at	-2.11075			NR2F2	nuclear receptor subfamily 2, group F, member 2
GgaAffx.21015.1.S1_at	-2.12479	-1.57094		NAT9	N-acetyltransferase 9
Gga.9323.1.S1_at	-2.1259	-2.14848	-1.95249
GgaAffx.12966.1.S1_s_at	-2.12826			VCPIP1	valosin containing protein (p97)/p47 complex interacting protein 1
Gga.6253.1.S1_at	-2.1326			PSMD5	proteasome (prosome, macropain) 26S subunit, non-ATPase, 5
Gga.18951.1.S1_at	-2.13615	-1.92962	-1.77489	RGMA	Repulsive guidance molecule A precursor. [Source:Uniprot/SWISSPROT;Acc:Q8JG54]
GgaAffx.11973.1.S1_s_at	-2.13657				Similar to pancreatic intrinsic factor /// Hypothetical protein, clone 7i4
GgaAffx.10187.1.S1_at	-2.13981	-2.21845	-2.43058	DPY19L4	dpy-19-like 4 [Source:RefSeq_peptide;Acc:NP_861452]
GgaAffx.25213.2.S1_s_at	-2.16352	-2.8642	-2.97782	RAB30	RAB30, member RAS oncogene family
GgaAffx.25213.2.S1_s_at	-2.16352	-2.8642	-2.97782	RAB30	Ras-related protein Rab-30. [Source:Uniprot/SWISSPROT;Acc:Q15771]
Gga.2589.1.S1_at	-2.16598			PLCG1	1-phosphatidylinositol-4,5-bisphosphate phosphodiesterase gamma 1 (EC 3.1.4.11) (Phosphoinositide phospholipase C) (PLC-gamma-1) (Phospholipase C-gamma-1) (PLC-II) (PLC-148). [Source:Uniprot/SWISSPROT;Acc:P19174]
Gga.9126.2.S1_at	-2.17183				similar to immunoglobulin-like receptor CHIR-A2 /// hypothetical protein LOC776959
GgaAffx.7582.1.S1_at	-2.17656	-2.21632	-2.98452		similar to ovomacroglobulin, ovostatin
Gga.3068.2.S1_s_at	-2.17789			THRAP3	thyroid hormone receptor associated protein 3
Gga.8235.1.S1_at	-2.18758
Gga.7419.1.S1_at	-2.19268			C10orf61	Tectonic-3 precursor. [Source:Uniprot/SWISSPROT;Acc:Q6NUS6]
Gga.2690.2.S1_a_at	-2.19796	-2.71036		FZD6	Frizzled-6 (Fz-6) (cFz-6) (Fragment). [Source:Uniprot/SWISSPROT;Acc:Q9PTW1]
Gga.4900.1.S1_a_at	-2.20752	-1.55554	-1.78739		lectin-like protein; type II transmembrane protein (17.5) /// similar to amino acid feature: cytoplasmic domain, aa 1 .. 91; amino acid feature: extracellular domain, aa 115 .. 257; amino acid feature: lectin-like domain, aa 128 .. 243; amino acid feature
Gga.7984.1.S1_at	-2.21253			PIAS1	PIAS1. [Source:Uniprot/SPTREMBL;Acc:Q5QGZ1]
Gga.17416.1.S1_at	-2.21653	-3.37756	-2.734	CSNK1D
Gga.10812.1.S1_at	-2.21914			ZBTB38	Zinc finger and BTB domain-containing protein 38. [Source:Uniprot/SWISSPROT;Acc:Q8NAP3]
Gga.6263.2.S1_a_at	-2.22615	-2.08385	-1.97842		similar to methyltransferase 24 (37.8 kD) (3D495)
Gga.10422.1.S1_at	-2.22963				Similar to golgi-associated microtubule-binding protein HOOK3
Gga.537.2.S1_a_at	-2.25615			VEGFA	Vascular endothelial growth factor A precursor (VEGF-A) (Vascular permeability factor) (VPF). [Source:Uniprot/SWISSPROT;Acc:P67964]
Gga.7600.1.S1_at	-2.27505			ZC3H18	similar to Conserved nuclear protein NHN1
Gga.10591.1.S1_at	-2.28831			ZFP106	zinc finger protein 106 homolog (mouse)
Gga.12998.1.S1_at	-2.29763		-1.61664		similar to carbonic anhydrase III
Gga.7111.1.S1_s_at	-2.30351			BPTF	bromodomain PHD finger transcription factor isoform 2 [Source:RefSeq_peptide;Acc:NP_004450]
Gga.9140.1.S1_at	-2.31881	-2.10449	-1.98496	NT5DC1	5'-nucleotidase domain-containing protein 1. [Source:Uniprot/SWISSPROT;Acc:Q5TFE4]
Gga.1479.2.S1_a_at	-2.32051	-1.82929	-1.89431	PTN	Pleiotrophin (PTN) (Heparin-binding growth-associated molecule) (HB- GAM) (Heparin-binding growth factor 8) (HBGF-8) (Osteoblast-specific factor 1) (OSF-1) (Heparin-binding neutrophic factor) (HBNF) (Heparin- binding brain mitogen) (HBBM). [Source:Uniprot
GgaAffx.20957.1.S1_at	-2.32563	-2.64025	-2.20369	SLC35F5	solute carrier family 35, member F5 [Source:RefSeq_peptide;Acc:NP_079457]
Gga.18237.1.S1_at	-2.33722			MYPN	myopalladin
Gga.1186.2.S1_a_at	-2.3529			ZNRF1	zinc and ring finger protein 1 [Source:RefSeq_peptide;Acc:NP_115644]
GgaAffx.21366.1.S1_at	-2.35684	-2.22945	-2.17046	PPP4R1L	protein phosphatase 4, regulatory subunit 1-like
Gga.17864.1.S1_at	-2.36387			LOC419037	Uncharacterized protein C10orf30. [Source:Uniprot/SWISSPROT;Acc:Q8N7W2]
Gga.9551.1.S1_at	-2.36685	-2.23771	-2.88965		Ly-6 antigen/uPA receptor-like domain-containing protein. [Source:Uniprot/SPTREMBL;Acc:Q8NI32]
Gga.3337.1.S1_at	-2.38176		-2.38684	MUC5B	ovomucin alpha-subunit [Source:RefSeq_peptide;Acc:NP_989992]
GgaAffx.4144.1.S1_s_at	-2.38272	-2.16438		DIP2C	Disco-interacting protein 2 homolog C. [Source:Uniprot/SWISSPROT;Acc:Q9Y2E4]
Gga.10350.1.S1_s_at	-2.38506			MEF2A	MEF2A protein [Source:RefSeq_peptide;Acc:NP_990195]
Gga.16610.1.S1_at	-2.42891	-2.2511	-2.39922	FAM183A	family with sequence similarity 183, member A
GgaAffx.5539.1.S1_s_at	-2.45136			SLC1A4	Neutral amino acid transporter A (SATT) (Alanine/serine/cysteine/ threonine transporter) (ASCT1). [Source:Uniprot/SWISSPROT;Acc:P43007]
GgaAffx.12948.1.S1_s_at	-2.4539			RASGRP3	RAS guanyl releasing protein 3 (calcium and DAG-regulated)
GgaAffx.26531.1.S1_at	-2.47098	-1.74158	-1.74369	CDCA8	cell division cycle associated 8
Gga.9817.1.S1_at	-2.47272
Gga.10050.1.S1_at	-2.47306	-2.21132	-2.11415		similar to UNQ5810 protein
Gga.11031.1.S1_at	-2.48612	-8.50872	-7.25748		similar to pol /// similar to gag/env fusion protein /// similar to gag protein
Gga.13008.1.S1_at	-2.49817			MMD2	Monocyte to macrophage differentiation factor 2 (Progestin and adipoQ receptor family member X). [Source:Uniprot/SWISSPROT;Acc:Q8IY49]
GgaAffx.9143.2.S1_at	-2.50196	-2.7156	-1.88761		similar to GT334 protein
GgaAffx.20934.1.S1_at	-2.50376	-2.5773
GgaAffx.20932.1.S1_s_at	-2.51824			ZNF511	Zinc finger protein 511
GgaAffx.6052.1.S1_s_at	-2.52113			DDX60	DEAD (Asp-Glu-Ala-Asp) box polypeptide 60
Gga.11462.1.S1_at	-2.52382	-2.05018	-2.53421
GgaAffx.20863.1.S1_at	-2.52907	-4.42735	-3.26307
Gga.3136.1.S1_at	-2.54005	-3.01348	-3.13872	SDC3	Syndecan-3 precursor. [Source:Uniprot/SWISSPROT;Acc:P26261]
Gga.13808.1.S1_at	-2.54367			MRC2
GgaAffx.23570.1.S1_s_at	-2.54419			CCNI	Cyclin-I. [Source:Uniprot/SWISSPROT;Acc:Q14094]
Gga.1065.1.S1_at	-2.5539			GNAI2	Guanine nucleotide-binding protein G(i), alpha-2 subunit (Adenylate cyclase-inhibiting G alpha protein). [Source:Uniprot/SWISSPROT;Acc:P50147]
Gga.5419.2.A1_at	-2.55507	-1.8613	-2.43529	CLDN11	Claudin 11 (oligodendrocyte transmembrane protein)
Gga.12054.2.S1_s_at	-2.56233			FUBP3	far upstream element (FUSE) binding protein 3
Gga.837.1.S1_a_at	-2.56827	-2.61976	-2.05281	NPY	Neuropeptide Y precursor [Contains: Neuropeptide Y (Neuropeptide tyrosine) (NPY); C-flanking peptide of NPY (CPON)]. [Source:Uniprot/SWISSPROT;Acc:P28673]
Gga.10351.2.S1_x_at	-2.57687		-2.44734	C19orf12
Gga.3621.1.S1_at	-2.5826	-1.97031	-2.08309	CRYZ	crystallin, zeta (quinone reductase)
Gga.19439.1.S1_at	-2.58281			C8orf42	INM01. [Source:Uniprot/SPTREMBL;Acc:Q86YL5]
Gga.16799.1.S1_s_at	-2.60112			AQP4	aquaporin 4
GgaAffx.21423.1.S1_at	-2.65171	-5.68739	-5.4075	FAM102A	Protein FAM102A. [Source:Uniprot/SWISSPROT;Acc:Q5T9C2]
Gga.7703.1.S1_s_at	-2.65226	-2.41261	-2.52418	FAM183A	family with sequence similarity 183, member A
GgaAffx.21900.1.S1_x_at	-2.67846	-5.33841	-4.89447		Retrovirus-related Pol polyprotein [Includes: Reverse transcriptase (EC 2.7.7.49); Endonuclease] (Fragments). [Source:Uniprot/SWISSPROT;Acc:P10399]
Gga.15766.1.S1_at	-2.6805	-2.6839	-2.7371	EIF6	eukaryotic translation initiation factor 6
Gga.7172.1.S1_at	-2.68586			PTBP1	polypyrimidine tract binding protein 1
Gga.6099.1.S1_at	-2.6955	-1.60525	-1.75092		similar to Acyl-CoA thioesterase 2
Gga.6207.1.S1_at	-2.70575	-2.19505	-2.33537
Gga.14693.1.S1_s_at	-2.73003			MGAT5	Alpha-1,6-mannosylglycoprotein 6-beta-N-acetylglucosaminyltransferase V (EC 2.4.1.155) (Mannoside acetylglucosaminyltransferase 5) (Alpha- mannoside beta-1,6-N-acetylglucosaminyltransferase) (N- acetylglucosaminyl-transferase V) (GNT-V) (GlcNAc-T V). [Sou
GgaAffx.25817.1.S1_s_at	-2.73817	-2.0922	-2.34837	KIAA1529	KIAA1529 (KIAA1529), mRNA [Source:RefSeq_dna;Acc:NM_020893]
Gga.16236.1.S1_s_at	-2.74138	-3.94895	-3.73288	ERC1	ELKS/RAB6-interacting/CAST family member 1
GgaAffx.21722.1.S1_at	-2.74664
Gga.3525.1.S1_at	-2.76057	-2.14307	-2.4087	PCOLCE2	Procollagen C-endopeptidase enhancer 2 precursor (Procollagen COOH- terminal proteinase enhancer 2) (Procollagen C-proteinase enhancer 2) (PCPE-2). [Source:Uniprot/SWISSPROT;Acc:Q9UKZ9]
Gga.13213.1.S1_s_at	-2.76487			ZFP106	zinc finger protein 106 homolog (mouse)
Gga.9659.1.S1_s_at	-2.80011			SPTBN1	spectrin, beta, non-erythrocytic 1
GgaAffx.23570.1.S1_at	-2.81026			CCNI	Cyclin-I. [Source:Uniprot/SWISSPROT;Acc:Q14094]
Gga.11382.1.S1_at	-2.82552	-1.95923		RPL3L	60S ribosomal protein L3-like. [Source:Uniprot/SWISSPROT;Acc:Q92901]
Gga.74.1.S1_at	-2.82587	-2.87412	-2.33972	LMO2	LIM domain only 2 (rhombotin-like 1) [Source:RefSeq_peptide;Acc:NP_989602]
Gga.18807.1.S1_x_at	-2.83502
GgaAffx.20610.1.S1_at	-2.83815	-2.95701	-2.60786
Gga.7863.4.S1_s_at	-2.84857			KIAA0232
GgaAffx.3257.1.S1_at	-2.95597			WNK2	Serine/threonine-protein kinase WNK2 (EC 2.7.11.1) (Protein kinase with no lysine 2) (Protein kinase, lysine-deficient 2). [Source:Uniprot/SWISSPROT;Acc:Q9Y3S1]
Gga.13823.1.S1_at	-2.95877	-2.38429	-2.16421		similar to testis specific leucine rich repeat protein
Gga.6190.1.A1_at	-2.99083
Gga.11144.1.S1_s_at	-2.99148			CTTNBP2	Cortactin-binding protein 2 (CortBP2). [Source:Uniprot/SWISSPROT;Acc:Q8WZ74]
Gga.4531.1.S1_at	-2.99402			DLGAP4	discs, large (Drosophila) homolog-associated protein 4
Gga.46.1.S1_a_at	-3.00447	-3.32579	-2.71935	DPF3	Zinc-finger protein DPF3 (cer-d4). [Source:Uniprot/SWISSPROT;Acc:P58270]
GgaAffx.25413.1.A1_at	-3.00714	-2.03107	-2.44893		similar to Protocadherin beta 15 precursor (PCDH-beta15)
Gga.15807.1.S1_at	-3.01866			HNRNPM	heterogeneous nuclear ribonucleoprotein M
GgaAffx.24109.1.S1_at	-3.06683			SUNC1	Sad1 and UNC84 domain containing 1
Gga.645.1.S1_at	-3.10898	-4.63486	-4.12469	SKIL	snoN; ski-related gene [Source:RefSeq_peptide;Acc:NP_990505]
Gga.4088.1.S1_at	-3.11008	-1.69218	-1.93968	SLITRK4	SLIT and NTRK-like family, member 4
Gga.15615.1.S1_at	-3.12735	-2.89118	-3.35495
GgaAffx.11519.1.S1_s_at	-3.15715	-1.94387	-1.77145	RHOG	ras homolog gene family, member G
Gga.6884.1.S1_at	-3.22971	-2.91363	-3.21267	HTR1A	5-hydroxytryptamine 1A receptor (5-HT-1A) (Serotonin receptor 1A) (5- HT1A) (G-21). [Source:Uniprot/SWISSPROT;Acc:P08908]
Gga.11605.1.S1_at	-3.24049	-3.13634	-3.49267
GgaAffx.9287.1.S1_at	-3.24898			TTC37	Tetratricopeptide repeat protein KIAA0372 (TPR repeat protein KIAA0372). [Source:Uniprot/SWISSPROT;Acc:Q6PGP7]
Gga.17456.1.S1_at	-3.28192	-2.67294	-2.55591
GgaAffx.25213.1.S1_at	-3.50245	-3.33771	-3.28313	RAB30	Ras-related protein Rab-30. [Source:Uniprot/SWISSPROT;Acc:Q15771]
Gga.6981.1.S1_at	-3.5417	-2.94104	-2.60294	SF3B5	Splicing factor 3B subunit 5 (SF3b5) (Pre-mRNA-splicing factor SF3b 10 kDa subunit). [Source:Uniprot/SWISSPROT;Acc:Q9BWJ5]
Gga.16397.1.A1_at	-3.566	-3.65246	-6.38246
Gga.4973.2.S1_x_at	-3.62014	-2.73455	-2.51245	BF2	Major class I glycoprotein precursor (Fragment). [Source:Uniprot/SPTREMBL;Acc:Q95593]
GgaAffx.4571.1.A1_at	-3.62612	-4.66613	-2.81449	LPP	Lipoma-preferred partner homolog. [Source:Uniprot/SWISSPROT;Acc:Q5F464]
Gga.16376.1.S1_x_at	-3.66501	-2.7226	-2.97111	C6orf62
Gga.645.1.S1_s_at	-3.75748	-5.00762	-4.86415	SKIL	snoN; ski-related gene [Source:RefSeq_peptide;Acc:NP_990505]
Gga.3068.2.S1_at	-3.78834			THRAP3	thyroid hormone receptor associated protein 3
Gga.12409.1.S1_at	-3.8134	-3.41426	-2.65557
Gga.16376.1.S1_at	-3.81586	-2.69154	-3.11085	C6orf62
Gga.13505.1.S1_at	-3.84064	-2.76407	-2.81215	SNORA32	Josephin domain containing 3
Gga.552.1.S1_at	-3.9482	-3.04862	-3.22379	DIO3	Type III iodothyronine deiodinase (EC 1.97.1.11) (Type-III 5' deiodinase) (DIOIII) (Type 3 DI) (5DIII) (Fragment). [Source:Uniprot/SWISSPROT;Acc:O42412]
Gga.536.1.S1_a_at	-4.05321			OASL	2',5'-oligo adenylate synthetase A [Source:RefSeq_peptide;Acc:NP_990372]
GgaAffx.12412.1.S1_at	-4.13628	-3.60305	-3.87681	KIAA1609
Gga.20011.1.S1_at	-4.14276	-4.84603	-3.66872	CCDC84	Coiled-coil domain-containing protein 84. [Source:Uniprot/SWISSPROT;Acc:Q86UT8]
Gga.418.1.S1_x_at	-4.15287	-8.24728	-7.18901	BF2	major histocompatibility complex class I glycoprotein
GgaAffx.12737.1.S1_at	-4.32351	-5.26806	-3.31621	MPP1	membrane protein, palmitoylated 1, 55kDa
Gga.256.1.S1_at	-4.37194	-7.63644	-7.81783	TPD52L1	Tumor protein D53 homolog (Tumor protein D52-like 1). [Source:Uniprot/SWISSPROT;Acc:Q9I8F4]
Gga.2603.1.S1_at	-4.40599			MAFB	MafB. [Source:Uniprot/SPTREMBL;Acc:Q90888]
Gga.18737.1.S1_at	-4.50328	-4.67668	-3.86339
GgaAffx.25350.1.S1_s_at	-4.60484	-3.0747	-2.26678	LDB3	LIM domain-binding protein 3 (Z-band alternatively spliced PDZ-motif protein) (Protein cypher). [Source:Uniprot/SWISSPROT;Acc:O75112]
GgaAffx.11898.1.S1_at	-4.63903	-3.87707	-5.30427	FBXO22	F-box protein 22
GgaAffx.21900.1.S1_s_at	-4.65124	-7.88627	-8.46879		Pol protein (Fragment). [Source:Uniprot/SPTREMBL;Acc:Q04099]
GgaAffx.21900.1.S1_s_at	-4.65124	-7.88627	-8.46879		Retrovirus-related Pol polyprotein [Includes: Reverse transcriptase (EC 2.7.7.49); Endonuclease] (Fragments). [Source:Uniprot/SWISSPROT;Acc:P10399]
Gga.17974.1.S1_at	-4.75827	-2.641	-1.81987
Gga.6908.1.A1_x_at	-4.76993	-3.53747	-3.60467
GgaAffx.7580.1.S1_at	-4.78775	-5.0173	-5.52355		similar to ovomacroglobulin, ovostatin
Gga.2745.1.S1_at	-4.79712	-3.05693	-3.28784	COX11	Cytochrome c oxidase assembly protein COX11, mitochondrial precursor. [Source:Uniprot/SWISSPROT;Acc:Q9Y6N1]
Gga.1687.1.S1_at	-4.81798	-6.10738	-5.2599	ALS2CR4	similar to Amyotrophic lateral sclerosis 2 (juvenile) chromosome region, candidate 4
GgaAffx.12171.1.S1_s_at	-4.90714	-6.3662	-4.08147	MBOAT2	membrane bound O-acyltransferase domain containing 2
Gga.423.1.S1_at	-4.9226	-3.04917	-4.00173	CLU	clusterin [Source:RefSeq_peptide;Acc:NP_990231]
Gga.990.1.S1_at	-4.97041	-4.41982	-4.57835
Gga.14115.1.S1_at	-5.06407			RBM39	RNA binding motif protein 39
Gga.2087.1.S1_s_at	-5.09797	-4.07975	-3.44437	CSNK1E	casein kinase 1, epsilon [Source:RefSeq_peptide;Acc:NP_989708]
Gga.6965.1.S1_at	-5.10931	-4.48287	-4.51095
Gga.9774.1.S1_at	-5.19116	-7.41092	-6.60611	RBM9	RNA-binding protein 9 (RNA-binding motif protein 9) (Hexaribonucleotide-binding protein 2) (Repressor of tamoxifen transcriptional activity). [Source:Uniprot/SWISSPROT;Acc:O43251]
Gga.19589.1.S1_at	-5.28767	-4.00099	-4.29972	CCDC103	coiled-coil domain containing 103
Gga.4195.1.A1_at	-5.42491	-8.65153	-5.94872	C20orf11	Similar to BWK-1
Gga.4973.3.S1_x_at	-5.90009	-4.01779	-4.06593	BF1	major histocompatibility complex class I glycoprotein /// HLA-G histocompatibility antigen, class I, G /// MHC class I antigen B-F minor heavy chain
Gga.2278.1.S1_at	-6.10397	-3.53516	-3.68503	KIAA1529	KIAA1529 (KIAA1529), mRNA [Source:RefSeq_dna;Acc:NM_020893]
GgaAffx.12815.1.S1_at	-6.16858	-3.98005	-8.0099	C20orf108
GgaAffx.4894.1.S1_at	-6.67989	-3.87759	-3.62376
GgaAffx.4894.1.S1_at	-6.67989	-3.87759	-3.62376		Mitochondrial 18 kDa protein (MTP18). [Source:Uniprot/SWISSPROT;Acc:Q9UDX5]
Gga.4973.1.S1_x_at	-6.98267	-4.7024	-4.611	BF2	Major class I glycoprotein precursor (Fragment). [Source:Uniprot/SPTREMBL;Acc:Q95593]
Gga.131.1.S1_at	-7.20535	-4.65018	-5.76202	MX1	Interferon-induced GTP-binding protein Mx. [Source:Uniprot/SWISSPROT;Acc:Q90597]
Gga.5135.1.S1_s_at	-7.22203	-6.08608	-5.56975		Myosin heavy chain (Fragment). [Source:Uniprot/SPTREMBL;Acc:Q91411]
GgaAffx.26780.1.S1_s_at	-7.35457				similar to Ac1147
GgaAffx.20998.1.S1_at	-7.47102	-5.03901	-5.56916	PASK	PAS domain-containing serine/threonine-protein kinase (EC 2.7.11.1) (PAS-kinase) (PASKIN) (hPASK). [Source:Uniprot/SWISSPROT;Acc:Q96RG2]
Gga.14134.1.S1_at	-7.48164	-8.41889	-7.86076
Gga.14381.1.S1_a_at	-8.87653	-7.1953	-6.4721
GgaAffx.11874.1.S1_at	-9.94392	-13.707	-12.1985	C1orf107
Gga.8061.1.S1_at	-10.2106	-7.7159	-7.96883	HSCB	Co-chaperone protein HscB, mitochondrial precursor (Hsc20). [Source:Uniprot/SWISSPROT;Acc:Q8IWL3]
Gga.217.1.S1_x_at	-10.4542	-21.2338	-21.5719	BLB1	MHC Class II beta 1 and 2 domains (Fragment). [Source:Uniprot/SPTREMBL;Acc:Q9TP77]
Gga.12779.1.S1_at	-10.8661	-5.2444	-6.76194		vacuolar protein sorting 8 homolog (S. cerevisiae)
GgaAffx.12895.1.S1_at	-10.9662	-7.44515	-4.76148	MRPS6	Mitochondrial 28S ribosomal protein S6 (S6mt) (MRP-S6). [Source:Uniprot/SWISSPROT;Acc:Q5ZIJ2]
Gga.15133.1.S1_at	-10.9975	-7.67906	-7.13
Gga.256.1.S2_at	-12.636	-13.9268	-14.0738	TPD52L1	Tumor protein D53 homolog (Tumor protein D52-like 1). [Source:Uniprot/SWISSPROT;Acc:Q9I8F4]
Gga.5069.1.S1_at	-13.3009	-24.714	-26.7581	BF1	MHC class I antigen B-F minor heavy chain
GgaAffx.7578.1.S1_at	-20.3755	-8.95772	-9.15216	LOC425757	similar to ovomacroglobulin, ovostatin
GgaAffx.20374.1.S1_at	-31.6033	-20.0838	-15.7432	SUCLG2	succinate-CoA ligase, GDP-forming, beta subunit
Gga.9692.1.S1_at	-45.1793	-44.57	-49.8854		EAV element. [Source:Uniprot/SPTREMBL;Acc:Q03793]
Gga.9692.1.S1_at	-45.1793	-44.57	-49.8854		Retrovirus-related Pol polyprotein [Includes: Reverse transcriptase (EC 2.7.7.49); Endonuclease] (Fragments). [Source:Uniprot/SWISSPROT;Acc:P10399]
Gga.6493.1.S1_at	-71.5537	-53.0085	-6.6564
GgaAffx.11527.1.S1_at	-71.8013	-64.5706	-61.617	DDT	D-dopachrome tautomerase
GgaAffx.11659.1.S1_at	-89.3633	-64.1775	-86.0964	SRI	sorcin
GgaAffx.12319.1.S1_at		3.2938		FAM105A	family with sequence similarity 105, member A
Gga.4217.2.S1_at		3.29094	4.02707	MYH2	Fast-white myosin heavy chain (Fragment). [Source:Uniprot/SPTREMBL;Acc:Q90910]
Gga.16444.1.S1_at		3.28557	11.7327	PDK4	pyruvate dehydrogenase kinase, isozyme 4
Gga.19329.1.S1_at		3.0234	2.22621	FAM171A1
Gga.16267.1.S1_at		2.60058	2.55562	MHCI	MHC class I antigen (Fragment). [Source:Uniprot/SPTREMBL;Acc:Q6X3Y8]
Gga.16267.1.S1_s_at		2.38756	2.56672		MHC class I antigen (Fragment). [Source:Uniprot/SPTREMBL;Acc:Q6X3Z0]
GgaAffx.2577.2.S1_s_at		2.33856		MYOM3	myomesin family, member 3 [Source:RefSeq_peptide;Acc:NP_689585]
Gga.17825.1.S1_at		2.30281	2.33257	ABRA	Actin-binding Rho-activating protein (Striated muscle activator of Rho-dependent signaling) (STARS). [Source:Uniprot/SWISSPROT;Acc:Q8N0Z2]
Gga.2551.2.S1_s_at		2.2059		LTF	transferrin
Gga.5448.1.S1_s_at		2.19739	2.1167	ARHGAP17	Rho GTPase activating protein 17
Gga.13101.1.S1_at		2.14061	2.3642	SNHG8	SNHG8 protein (Fragment). [Source:Uniprot/SPTREMBL;Acc:Q8WVI0]
Gga.13934.1.S1_at		2.13961	2.22428	GALNTL4	UDP-N-acetyl-alpha-D-galactosamine:polypeptide N-acetylgalactosaminyltransferase-like 4
Gga.14878.1.S1_at		2.12001	2.10331	SLC16A3	Monocarboxylate transporter 4 (MCT 4) (Solute carrier family 16 member 3). [Source:Uniprot/SWISSPROT;Acc:P57788]
GgaAffx.20317.1.S1_at		2.1038	1.95613
GgaAffx.13038.1.S1_s_at		2.09822	2.162	PRPS2	phosphoribosyl pyrophosphate synthetase 2
GgaAffx.10490.2.S1_s_at		2.09293	1.95503	MBTPS2	Membrane-bound transcription factor site-2 protease (EC 3.4.24.85) (S2P endopeptidase) (Site-2 protease) (Sterol-regulatory element- binding proteins intramembrane protease). [Source:Uniprot/SWISSPROT;Acc:O43462]
Gga.2007.1.S1_at		2.07095	2.24966	PFKFB4	6-phosphofructo-2-kinase/fructose-2,6-biphosphatase 4
GgaAffx.11549.1.S1_s_at		2.0337	1.7408	SMPDL3A	similar to Sphingomyelin phosphodiesterase, acid-like 3A
Gga.6126.1.A1_at		2.03194	2.18988	KY	kyphoscoliosis peptidase [Source:RefSeq_peptide;Acc:NP_848649]
Gga.749.1.S1_at		2.02503	1.85971	PLS1	Plastin-1 (Fimbrin). [Source:Uniprot/SWISSPROT;Acc:P19179]
Gga.5627.1.S1_at		2.02491		LIPG	Endothelial lipase precursor (EC 3.1.1.3) (Endothelial cell-derived lipase) (EDL) (EL). [Source:Uniprot/SWISSPROT;Acc:Q9Y5X9]
Gga.13725.1.S1_at		2.02003	1.80454	HAPLN1	hyaluronan and proteoglycan link protein 1
Gga.4723.1.S1_at		2.00695		LECT1	Chondromodulin-1 precursor (Chondromodulin-I) (ChM-I) (Leukocyte cell- derived chemotaxin 1) [Contains: Chondrosurfactant protein (CH-SP)]. [Source:Uniprot/SWISSPROT;Acc:Q9PUU8]
Gga.10172.1.S1_at		2.00184	1.67989	RERGL	CDNA: FLJ22655 fis, clone HSI07590 (Hypothetical protein FLJ22655). [Source:Uniprot/SPTREMBL;Acc:Q9H628]
Gga.11726.1.S1_a_at		2.00082		GADD45G	Growth arrest and DNA-damage-inducible, gamma
Gga.16647.1.S1_at		1.984		DNAI1	Dynein intermediate chain 1, axonemal (Axonemal dynein intermediate chain 1). [Source:Uniprot/SWISSPROT;Acc:Q9UI46]
Gga.19289.1.S1_at		1.98062		PRCP	Lysosomal Pro-X carboxypeptidase precursor (EC 3.4.16.2) (Prolylcarboxypeptidase) (PRCP) (Proline carboxypeptidase) (Angiotensinase C) (Lysosomal carboxypeptidase C). [Source:Uniprot/SWISSPROT;Acc:P42785]
GgaAffx.24006.1.A1_at		1.97615	1.58643		similar to chromosome 6 open reading frame 86
GgaAffx.12328.1.S1_at		1.96303	1.82525	RNASEH2B	ribonuclease H2, subunit B
Gga.6059.2.S1_a_at		1.93739		CPB1	Carboxypeptidase B precursor (EC 3.4.17.2) (Pancreas-specific protein) (PASP). [Source:Uniprot/SWISSPROT;Acc:P15086]
Gga.3914.1.S1_at		1.92966		SLC2A8	solute carrier family 2, (facilitated glucose transporter) member 8 [Source:RefSeq_peptide;Acc:NP_989706]
GgaAffx.20552.1.S1_at		1.92306	1.8156
Gga.17145.1.S1_at		1.92051	1.92714
Gga.12387.1.S1_at		1.91202		PGCP	plasma glutamate carboxypeptidase
Gga.11430.1.S1_at		1.90697	1.71462	PENK	Proenkephalin A precursor [Contains: Synenkephalin; Met-enkephalin (Opioid growth factor) (OGF); Met-enkephalin-Arg-Gly-Leu; Leu- enkephalin; Met-enkephalin-Arg-Phe]. [Source:Uniprot/SWISSPROT;Acc:P01210]
Gga.13305.1.A1_at		1.9003		C2orf82	ASCL830 (UNQ830), mRNA [Source:RefSeq_dna;Acc:NM_206895]
Gga.3204.1.S1_at		1.88752		C7orf23	Uncharacterized protein C7orf23. [Source:Uniprot/SWISSPROT;Acc:Q9BU79]
Gga.9439.1.S1_at		1.86598	2.14252
GgaAffx.5515.1.S1_at		1.84775	1.77226
Gga.13911.1.S1_at		1.84499	1.85309	CD93	Complement component C1q receptor precursor (Complement component 1 q subcomponent receptor 1) (C1qR) (C1qRp) (C1qR(p)) (C1q/MBL/SPA receptor) (Matrix-remodelling-associated protein 4) (CD93 antigen) (CDw93). [Source:Uniprot/SWISSPROT;Acc:Q9NPY3]
Gga.12595.1.S1_at		1.83765	1.75262
GgaAffx.21198.1.S1_at		1.81851	1.99982
Gga.8980.1.S1_s_at		1.81048	1.63672	ACAD11	Acyl-CoA dehydrogenase family member 11 (ACAD-11). [Source:Uniprot/SWISSPROT;Acc:Q5ZHT1]
GgaAffx.20268.1.S1_s_at		1.80354	1.76262
Gga.19411.1.A1_at		1.80146	1.8101
Gga.13384.1.S1_at		1.79374	1.62938	LRRC32	leucine rich repeat containing 32
Gga.5114.1.S1_at		1.78019		FUT10	putative alpha3-fucosyltransferase [Source:RefSeq_peptide;Acc:NP_989761]
Gga.11634.1.S1_at		1.76295		CTHRC1	Collagen triple helix repeat-containing protein 1 precursor (NMTC1 protein). [Source:Uniprot/SWISSPROT;Acc:Q96CG8]
Gga.3357.2.S1_a_at		1.75825		LYG2	Lysozyme g precursor (EC 3.2.1.17) (1,4-beta-N-acetylmuramidase) (Goose-type lysozyme). [Source:Uniprot/SWISSPROT;Acc:P27042]
Gga.3459.1.S1_at		1.74905		COL9A3	Collagen alpha-3(IX) chain precursor. [Source:Uniprot/SWISSPROT;Acc:P32017]
Gga.9340.1.S1_at		1.74776	1.64115
GgaAffx.23745.1.S1_s_at		1.74446	1.68945	QSER1	glutamine and serine rich 1
Gga.16099.1.S1_s_at		1.74226	2.02553	KPNB1	Importin beta-1 subunit (Karyopherin beta-1 subunit) (Nuclear factor P97) (Importin 90). [Source:Uniprot/SWISSPROT;Acc:Q14974]
Gga.13240.1.S1_at		1.74201	1.54242	TTYH3	tweety homolog 3 (Drosophila)
Gga.6313.1.S1_at		1.73234	1.71726	DUS2L	Dihydrouridine synthase 2-like, SMM1 homolog (S. cerevisiae)
Gga.1683.1.S1_at		1.72958		FAIM2	Fas apoptotic inhibitory molecule 2 (Lifeguard protein) (Transmembrane BAX inhibitor motif-containing protein 2). [Source:Uniprot/SWISSPROT;Acc:Q9BWQ8]
Gga.2430.1.S1_s_at		1.72571	1.64983	RCHY1	ring finger and CHY zinc finger domain containing 1
Gga.2647.1.S1_at		1.72345	1.87347	MTMR2	myotubularin related protein 2
Gga.9414.1.S1_at		1.72266	1.81867	FAM101B	Protein FAM101B. [Source:Uniprot/SWISSPROT;Acc:Q8N5W9]
GgaAffx.8631.1.S1_at		1.72173		CDC20B	CDC20 cell division cycle 20 homolog B [Source:RefSeq_peptide;Acc:NP_689836]
Gga.3745.1.S2_at		1.71785		CPZ	Carboxypeptidase Z precursor (EC 3.4.17.-) (CPZ) (cCPZ). [Source:Uniprot/SWISSPROT;Acc:Q8QGP3]
GgaAffx.11728.1.S1_s_at		1.71397		BXDC2	brix domain containing 2
GgaAffx.10237.1.S1_at		1.71282	1.5942	RRM2B	Ribonucleoside-diphosphate reductase M2 subunit B (EC 1.17.4.1) (TP53- inducible ribonucleotide reductase M2 B) (p53-inducible ribonucleotide reductase small subunit 2-like protein) (p53R2). [Source:Uniprot/SWISSPROT;Acc:Q7LG56]
Gga.9773.1.S1_s_at		1.71204	1.63326	RBM24	RNA binding motif protein 24
GgaAffx.20601.1.S1_s_at		1.70993	1.66659	TRIM39	similar to TRIM39 protein
Gga.8469.1.S1_at		1.69473		SLC30A5	solute carrier family 30 (zinc transporter), member 5
Gga.15885.1.S1_at		1.69383	1.8074	SACS	Sacsin. [Source:Uniprot/SWISSPROT;Acc:Q9NZJ4]
Gga.5379.1.S1_at		1.69362	1.69107
Gga.8447.1.S1_at		1.6912		FGFBP2	Fibroblast growth factor-binding protein 2 precursor (FGF-binding protein 2) (FGF-BP2) (FGFBP-2). [Source:Uniprot/SWISSPROT;Acc:Q802A9]
Gga.18690.1.S1_at		1.6859	2.21302	IRS2	insulin receptor substrate 2
Gga.987.1.S1_at		1.68539	1.87696	TOMM20	Mitochondrial import receptor subunit TOM20 homolog (Mitochondrial 20 kDa outer membrane protein) (Outer mitochondrial membrane receptor Tom20). [Source:Uniprot/SWISSPROT;Acc:Q15388]
Gga.15978.1.S1_at		1.68382	1.68574
Gga.11468.1.S1_a_at		1.6812		PPIC	Peptidyl-prolyl cis-trans isomerase C (EC 5.2.1.8) (PPIase) (Rotamase) (Cyclophilin C). [Source:Uniprot/SWISSPROT;Acc:P45877]
Gga.3652.1.S1_at		1.67639		CLEC3B	tetranectin [Source:RefSeq_peptide;Acc:NP_989997]
Gga.4416.1.S1_at		1.67159		SERPINI1	Neuroserpin precursor (Axonin-2). [Source:Uniprot/SWISSPROT;Acc:Q90935]
Gga.12669.1.S1_at		1.67024		RAD1	Cell cycle checkpoint protein RAD1 (EC 3.1.11.2) (DNA repair exonuclease rad1 homolog) (Rad1-like DNA damage checkpoint protein) (hRAD1). [Source:Uniprot/SWISSPROT;Acc:O60671]
Gga.13709.1.S1_x_at		1.6699		TFCP2	Transcription factor CP2. [Source:Uniprot/SWISSPROT;Acc:Q7T2U9]
Gga.11921.1.S1_s_at		1.66776
Gga.10142.1.S1_at		1.66681	1.60437		similar to C21orf55 protein
Gga.1615.1.S1_at		1.66596		TMTC1	ARG99 protein [Source:RefSeq_peptide;Acc:NP_787057]
Gga.7859.1.S1_at		1.66452		NPNT	nephronectin [Source:RefSeq_peptide;Acc:NP_001028219]
Gga.11869.1.S1_s_at		1.66015	1.57443	PPA2	Inorganic pyrophosphatase 2, mitochondrial precursor (EC 3.6.1.1) (PPase 2) (Pyrophosphatase SID6-306). [Source:Uniprot/SWISSPROT;Acc:Q9H2U2]
Gga.13208.1.S1_at		1.6597
Gga.8124.1.S1_at		1.64946		MUSTN1	musculoskeletal, embryonic nuclear protein 1; PD284 protein [Source:RefSeq_peptide;Acc:NP_998745]
Gga.7256.1.S1_at		1.64541	1.81476	SEC14L2	SEC14-like 2 (S. cerevisiae)
Gga.19460.1.S1_at		1.64359		ANKRD32	ankyrin repeat domain 32
Gga.5370.1.S1_at		1.6382	2.01815
Gga.3745.1.S1_at		1.63646		CPZ	Carboxypeptidase Z precursor (EC 3.4.17.-) (CPZ) (cCPZ). [Source:Uniprot/SWISSPROT;Acc:Q8QGP3]
Gga.2529.1.S1_a_at		1.63601	1.59073	IL1RL1	interleukin 1 receptor-like 1
Gga.18424.1.S1_at		1.63269	1.70576
Gga.6248.1.S1_at		1.62742	1.68009	FNDC5	fibronectin type III domain containing 5 [Source:RefSeq_peptide;Acc:NP_715637]
GgaAffx.2789.1.S1_at		1.62553		BHMT	betaine-homocysteine methyltransferase
Gga.3232.1.S1_at		1.62313		NDUFS4	NADH dehydrogenase (ubiquinone) Fe-S protein 4, 18kDa (NADH-coenzyme Q reductase)
Gga.12112.1.S1_at		1.62313	1.65684	APOBEC2	Probable C->U-editing enzyme APOBEC-2 (EC 3.5.4.-). [Source:Uniprot/SWISSPROT;Acc:Q9Y235]
Gga.17430.1.S1_at		1.62242	1.71043	NUP210	Nuclear pore membrane glycoprotein 210 precursor (POM210) (Nuclear pore protein gp210). [Source:Uniprot/SWISSPROT;Acc:Q8TEM1]
GgaAffx.12297.1.S1_s_at		1.62103		ARSK	arylsulfatase family, member K
GgaAffx.21701.1.S1_at		1.61767	1.65528
Gga.16968.1.S1_s_at		1.61429			similar to family with sequence similarity 29, member A
GgaAffx.21466.1.S1_at		1.61164		YTHDC2	YTH domain-containing protein 2. [Source:Uniprot/SWISSPROT;Acc:Q9H6S0]
Gga.6798.1.S1_at		1.61117	1.62961	ZNF414	Zinc finger protein 414. [Source:Uniprot/SWISSPROT;Acc:Q96IQ9]
Gga.11215.1.S1_at		1.611	1.75754	TINAG	Tubulointerstitial nephritis antigen (TIN-Ag). [Source:Uniprot/SWISSPROT;Acc:Q9UJW2]
Gga.14937.1.S1_at		1.60974	2.08802
Gga.9396.1.S1_at		1.60602	1.85674
Gga.11466.1.S1_at		1.60379		GPR23	Lysophosphatidic acid receptor 4 (LPA receptor 4) (LPA-4) (P2Y purinoceptor 9) (P2Y9) (Purinergic receptor 9) (G-protein coupled receptor 23) (P2Y5-like receptor). [Source:Uniprot/SWISSPROT;Acc:Q99677]
Gga.653.1.S1_at		1.60302	1.99565	TNXB	tenascin XB
Gga.8347.1.S1_at		1.60244	1.67395	TUBAL3	Tubulin alpha-3 chain (Fragment). [Source:Uniprot/SWISSPROT;Acc:P09642]
Gga.5563.1.S1_at		1.59638	1.78307
GgaAffx.12637.1.S1_at		1.59355		RNF7	ring finger protein 7
Gga.11454.1.S1_at		1.59317		ALDH7A1	Aldehyde dehydrogenase family 7 member A1 (EC 1.2.1.3) (Antiquitin-1). [Source:Uniprot/SWISSPROT;Acc:P49419]
Gga.15911.1.S1_s_at		1.59154		WDR36	WD repeat domain 36
Gga.9870.1.S1_s_at		1.59142		SKIV2L2	Superkiller viralicidic activity 2-like 2 (EC 3.6.1.-) (ATP-dependent helicase SKIV2L2). [Source:Uniprot/SWISSPROT;Acc:P42285]
Gga.5544.1.S1_at		1.59042	1.70631		Cryptochrome-like protein. [Source:Uniprot/SPTREMBL;Acc:Q2TV23]
Gga.19481.1.S1_at		1.58679	1.58258	TTN	Connectin/titin (Fragment). [Source:Uniprot/SPTREMBL;Acc:P79757]
Gga.7708.1.S1_at		1.58658	1.73457	MAOA	monoamine oxidase A
Gga.19395.1.S1_at		1.58252	1.61979	SMTNL2	smoothelin-like 2 [Source:RefSeq_peptide;Acc:NP_940903]
Gga.4157.1.S1_at		1.5809		EPHA7	Ephrin type-A receptor 7 precursor (EC 2.7.10.1) (Tyrosine-protein kinase receptor CEPHA7) (Tyrosine-protein kinase receptor CEK11). [Source:Uniprot/SWISSPROT;Acc:O42422]
Gga.9168.1.S1_at		1.57886		S100B	Protein S100-B (S100 calcium-binding protein B) (S-100 protein beta subunit) (S-100 protein beta chain). [Source:Uniprot/SWISSPROT;Acc:P04271]
Gga.13309.1.S1_at		1.57855	1.83689
Gga.8794.1.S1_at		1.578		CUTA	cutA divalent cation tolerance homolog (E. coli)
Gga.486.1.S1_at		1.5777	1.5853		Vitamin D3 hydroxylase-associated protein (VDHAP). [Source:Uniprot/SWISSPROT;Acc:Q90578]
GgaAffx.12386.1.S1_at		1.57121			pelota homolog (Drosophila)
Gga.10313.1.S1_s_at		1.57063	1.67573	HS1BP3	HCLS1 binding protein 3 [Source:RefSeq_peptide;Acc:NP_071905]
Gga.7640.2.S1_at		1.56936	1.74746	ACSL4	Long-chain-fatty-acid--CoA ligase 4 (EC 6.2.1.3) (Long-chain acyl-CoA synthetase 4) (LACS 4). [Source:Uniprot/SWISSPROT;Acc:O60488]
GgaAffx.12705.1.S1_s_at		1.5687		C9orf80	similar to chromosome 9 open reading frame 80; HSPC043 protein
Gga.2433.1.S1_at		1.56392		HSDL2	hydroxysteroid dehydrogenase like 2 [Source:RefSeq_peptide;Acc:NP_115679]
GgaAffx.11584.1.S1_s_at		1.55609	1.58817	RBM24	RNA binding motif protein 24
Gga.3484.1.S1_at		1.55563		MFI2	Melanotransferrin/EOS47 precursor. [Source:Uniprot/SPTREMBL;Acc:Q92062]
Gga.3074.1.S1_a_at		1.55497		C-16	16 kDa beta-galactoside-binding lectin (C-16) (Galectin CG-16). [Source:Uniprot/SWISSPROT;Acc:P23668]
Gga.2614.1.A1_at		1.55366		TMOD1	tropomodulin 1
Gga.12769.1.S1_s_at		1.54798		NHP2L1	NHP2-like protein 1 (High mobility group-like nuclear protein 2 homolog 1) (U4/U6.U5 tri-snRNP 15.5 kDa protein) (OTK27) (hSNU13). [Source:Uniprot/SWISSPROT;Acc:P55769]
GgaAffx.12502.1.S1_s_at		1.54719	1.77096	SLC25A32	solute carrier family 25, member 32
Gga.16579.1.S1_at		1.54683	1.59166	TOPBP1	topoisomerase (DNA) II binding protein 1
Gga.5541.1.S1_at		1.54677		PECAM1	platelet/endothelial cell adhesion molecule (CD31 antigen)
Gga.1755.1.S1_at		1.54557	1.54754	NEB	Nebulin (Fragment). [Source:Uniprot/SPTREMBL;Acc:Q9DEH4]
Gga.4870.3.S1_a_at		1.54225		ACTC1	Actin, alpha cardiac muscle 1 (Alpha-cardiac actin). [Source:Uniprot/SWISSPROT;Acc:P68034]
GgaAffx.11764.1.S1_at		1.54223		RNF20	Ubiquitin-protein ligase BRE1A (EC 6.3.2.-) (BRE1-A) (RING finger protein 20). [Source:Uniprot/SWISSPROT;Acc:Q5ZLS3]
GgaAffx.13170.1.S1_s_at		1.54119		CLTA	clathrin, light chain (Lca)
Gga.14890.1.S1_at		1.53923	1.66404	GPR1	Probable G-protein coupled receptor 1. [Source:Uniprot/SWISSPROT;Acc:P46091]
Gga.15824.1.S1_at		1.53889		LYRM7	LYR motif-containing protein 7. [Source:Uniprot/SWISSPROT;Acc:Q5U5X0]
Gga.13373.1.S1_at		1.53862		CSGALNACT1	similar to beta-1,4-N-acetylgalactosaminyltransferase
Gga.2739.1.S1_at		1.5384
Gga.1755.3.S1_a_at		1.53627	1.72899	NEB	Nebulin (Fragment). [Source:Uniprot/SPTREMBL;Acc:Q9DEH4]
GgaAffx.12067.1.S1_at		1.53609		STT3B	STT3, subunit of the oligosaccharyltransferase complex, homolog B (S. cerevisiae)
GgaAffx.1717.2.S1_s_at		1.535		PCOLCE2	Procollagen C-endopeptidase enhancer 2 precursor (Procollagen COOH- terminal proteinase enhancer 2) (Procollagen C-proteinase enhancer 2) (PCPE-2). [Source:Uniprot/SWISSPROT;Acc:Q9UKZ9]
Gga.10870.1.S1_a_at		1.53253		ASB5	Ankyrin repeat and SOCS box protein 5 (ASB-5). [Source:Uniprot/SWISSPROT;Acc:Q8WWX0]
GgaAffx.21146.1.S1_s_at		1.53082	1.78833
Gga.16053.1.S1_at		1.5288		RCOR3	REST corepressor 3. [Source:Uniprot/SWISSPROT;Acc:Q5ZJ40]
GgaAffx.22766.1.S1_at		1.52792	1.80297	MKKS	McKusick-Kaufman/Bardet-Biedl syndromes putative chaperonin (Bardet- Biedl syndrome 6 protein). [Source:Uniprot/SWISSPROT;Acc:Q9NPJ1]
Gga.8424.1.S1_at		1.52731		C9orf21	UPF0308 protein C9orf21. [Source:Uniprot/SWISSPROT;Acc:Q7RTV5]
Gga.11290.1.S1_at		1.52476
GgaAffx.12060.1.S1_at		1.52238		COMMD10	COMM domain containing 10
Gga.4958.1.S1_at		1.52016	1.64245	XIRP2	cardiac morphogenesis [Source:RefSeq_peptide;Acc:NP_989679]
Gga.17317.1.S1_s_at		1.51299		TRPV6	Transient receptor potential cation channel, subfamily V, member 6
Gga.11391.1.S1_at		1.51164		LMOD3	Leiomodin-3 (Leiomodin, fetal form). [Source:Uniprot/SWISSPROT;Acc:Q0VAK6]
GgaAffx.11436.1.S1_at		1.51085		SKIV2L2	superkiller viralicidic activity 2-like 2 (S. cerevisiae)
GgaAffx.9884.1.S1_s_at		1.50164	1.5069	TRIM55	tripartite motif-containing 55
Gga.9356.3.S1_at		-1.50238		POLR2B	polymerase (RNA) II (DNA directed) polypeptide B, 140kDa
Gga.4944.1.S2_at		-1.50438		BCL2L1	BCL2-like 1
Gga.17662.1.S1_s_at		-1.50577		RALGPS2	Ral GEF with PH domain and SH3 binding motif 2
Gga.16157.1.S1_s_at		-1.51202		FYTTD1	forty-two-three domain containing 1
GgaAffx.26306.1.A1_s_at		-1.51824
Gga.9493.1.S1_at		-1.5197		DPYSL3	collapsin response mediator protein-4B [Source:RefSeq_peptide;Acc:NP_989824]
Gga.7916.1.S1_at		-1.51972	-1.63209
GgaAffx.85.1.S1_at		-1.52009		C19orf29	Uncharacterized protein C19orf29 (Renal carcinoma antigen NY-REN-24). [Source:Uniprot/SWISSPROT;Acc:Q8WUQ7]
Gga.8470.1.S1_at		-1.52145		SLC6A6	solute carrier family 6 (neurotransmitter transporter, taurine), member 6
Gga.9745.1.S1_at		-1.52653		KLF12	Krueppel-like factor 12 (Transcriptional repressor AP-2rep). [Source:Uniprot/SWISSPROT;Acc:Q9Y4X4]
Gga.2494.1.S1_at		-1.5284		XDH	Xanthine dehydrogenase/oxidase [Includes: Xanthine dehydrogenase (EC 1.17.1.4) (XD); Xanthine oxidase (EC 1.17.3.2) (XO) (Xanthine oxidoreductase)]. [Source:Uniprot/SWISSPROT;Acc:P47990]
Gga.5983.1.S1_at		-1.53935
Gga.7467.1.S1_at		-1.54041		PDLIM4	PDZ and LIM domain 4
Gga.13281.1.S1_at		-1.5438
Gga.8312.1.S1_at		-1.54392		CES2	similar to thioesterase B
Gga.5292.1.S1_at		-1.54404		INPP5A	Type I inositol-1,4,5-trisphosphate 5-phosphatase (EC 3.1.3.56) (5PTase). [Source:Uniprot/SWISSPROT;Acc:Q14642]
GgaAffx.21334.1.S1_at		-1.54426
Gga.6848.3.S1_a_at		-1.5523	-1.81216	GLIPR1	GLI pathogenesis-related 1 (glioma)
Gga.13084.2.S1_a_at		-1.55239			similar to cytochrome P450 2D20
Gga.12468.1.S1_at		-1.55766		SUMF2	Sulfatase-modifying factor 2 precursor (C-alpha-formyglycine- generating enzyme 2). [Source:Uniprot/SWISSPROT;Acc:Q8NBJ7]
Gga.9054.1.S1_s_at		-1.55884		ADA	Adenosine deaminase (EC 3.5.4.4) (Adenosine aminohydrolase). [Source:Uniprot/SWISSPROT;Acc:Q5ZKP6]
GgaAffx.8586.3.S1_s_at		-1.55922		RAPGEF6	Rap guanine nucleotide exchange factor 6 (PDZ domain-containing guanine nucleotide exchange factor 2) (PDZ-GEF2) (RA-GEF-2). [Source:Uniprot/SWISSPROT;Acc:Q8TEU7]
Gga.6639.1.A1_at		-1.5639
Gga.312.1.S1_at		-1.56749		FZD2	Frizzled-2 (Fz-2) (cFz-2) (Fragment). [Source:Uniprot/SWISSPROT;Acc:Q9IA06]
GgaAffx.20877.1.S1_at		-1.56977		SOX7	SRY (sex determining region Y)-box 7
Gga.18648.1.S1_at		-1.57076		PPM1K	protein phosphatase 1K (PP2C domain containing)
GgaAffx.21661.1.S1_s_at		-1.57527		UBE2G2	Ubiquitin-conjugating enzyme E2G 2 (UBC7 homolog, yeast)
GgaAffx.21176.1.S1_at		-1.58003
GgaAffx.13064.1.S1_s_at		-1.58407		HAGH	hydroxyacylglutathione hydrolase
Gga.6460.1.S1_at		-1.58443			MYO15B protein. [Source:Uniprot/SPTREMBL;Acc:Q8N374]
Gga.6250.1.S1_at		-1.58467		SELENBP1	selenium binding protein 1
Gga.4420.2.S1_a_at		-1.58766		RTN1	ChS-Rex-b (RTN1-A). [Source:Uniprot/SPTREMBL;Acc:Q90638]
GgaAffx.12664.1.S1_s_at		-1.59285	-1.51142	CREG1	Protein CREG1 precursor. [Source:Uniprot/SWISSPROT;Acc:Q5ZJ73]
Gga.3035.1.S1_at		-1.59321		EPAS1	endothelial PAS domain protein 1 [Source:RefSeq_peptide;Acc:NP_990138]
Gga.13179.1.S1_at		-1.59411		MRP63	mitochondrial ribosomal protein 63
GgaAffx.4612.1.S1_at		-1.5958		TMPRSS4	transmembrane protease, serine 4
GgaAffx.22491.2.S1_s_at		-1.59692		SPTBN1	spectrin, beta, non-erythrocytic 1
Gga.4420.1.S1_x_at		-1.59726		RTN1	ChS-Rex-b (RTN1-A). [Source:Uniprot/SPTREMBL;Acc:Q90638]
GgaAffx.20492.1.S1_at		-1.59986	-1.54939
Gga.15973.1.S1_at		-1.59991	-1.62597	RIPK4	receptor-interacting serine-threonine kinase 4
GgaAffx.2903.1.A1_at		-1.60017		GDPD2	Glycerophosphodiester phosphodiesterase domain-containing protein 2 (EC 3.1.-.-) (Glycerophosphodiester phosphodiesterase 3) (Osteoblast differentiation promoting factor). [Source:Uniprot/SWISSPROT;Acc:Q9HCC8]
Gga.24.2.S1_a_at		-1.60325		SH3GL1	endophilin II [Source:RefSeq_peptide;Acc:NP_989860]
Gga.4133.1.S1_s_at		-1.60331		SMAD5	Smad5 protein (Fragment). [Source:Uniprot/SPTREMBL;Acc:Q9W6N3]
GgaAffx.22982.2.A1_at		-1.60607		TGFB2	transforming growth factor, beta 2
GgaAffx.11878.1.S1_s_at		-1.61767		SFRS5	splicing factor, arginine/serine-rich 5
GgaAffx.11794.1.S1_s_at		-1.62154	-1.50752	CAPZA1	F-actin capping protein alpha-1 subunit (CapZ 36/32) (Beta-actinin subunit I). [Source:Uniprot/SWISSPROT;Acc:P13127]
Gga.15236.1.S1_at		-1.6293
Gga.16860.1.S1_at		-1.62963
GgaAffx.23364.1.S1_s_at		-1.63071		G3BP2	Ras GTPase-activating protein-binding protein 2 (G3BP-2) (GAP SH3 domain-binding protein 2). [Source:Uniprot/SWISSPROT;Acc:Q9UN86]
GgaAffx.7554.7.S1_s_at		-1.64865	-1.61837	LARS2	Probable leucyl-tRNA synthetase, mitochondrial precursor (EC 6.1.1.4) (Leucine--tRNA ligase) (LeuRS). [Source:Uniprot/SWISSPROT;Acc:Q15031]
GgaAffx.21508.1.S1_at		-1.65586	-1.52819	ZDHHC3
Gga.18504.1.S1_at		-1.65588		PARVA	Alpha-parvin (Calponin-like integrin-linked kinase-binding protein) (CH-ILKBP) (Matrix-remodelling-associated protein 2). [Source:Uniprot/SWISSPROT;Acc:Q9NVD7]
GgaAffx.12306.1.S1_s_at		-1.65669	-1.72031	ADH5	alcohol dehydrogenase 5 (class III), chi polypeptide
GgaAffx.12570.1.S1_s_at		-1.66489		PCYT2	Ethanolamine-phosphate cytidylyltransferase (EC 2.7.7.14) (Phosphorylethanolamine transferase) (CTP:phosphoethanolamine cytidylyltransferase). [Source:Uniprot/SWISSPROT;Acc:Q99447]
GgaAffx.7245.1.S1_at		-1.66733	-1.87797		similar to CENPJ
Gga.9636.2.S1_a_at		-1.66852	-1.65749	SNORA32	Protein JOSD3. [Source:Uniprot/SWISSPROT;Acc:Q9H5J8]
GgaAffx.21608.1.S1_at		-1.67143
GgaAffx.21017.1.S1_s_at		-1.67674		CALD1	Caldesmon (CDM). [Source:Uniprot/SWISSPROT;Acc:P12957]
Gga.1869.1.S1_at		-1.68315		FAM84A	Protein FAM84A (Protein NSE1). [Source:Uniprot/SWISSPROT;Acc:Q96KN4]
GgaAffx.10521.1.S1_s_at		-1.68861		GRHL1	Grainyhead-like protein 1 homolog (Transcription factor CP2-like 2) (Transcription factor LBP-32) (NH32) (Mammalian grainyhead). [Source:Uniprot/SWISSPROT;Acc:Q9NZI5]
Gga.11579.1.S1_at		-1.69057
GgaAffx.12711.1.S1_at		-1.69453		K1671
Gga.4540.1.S1_at		-1.69581		RBMS1	MSSP-1 [Source:RefSeq_peptide;Acc:NP_990355]
GgaAffx.25118.1.S1_at		-1.70002		SLITRK6	SLIT and NTRK-like family, member 6
Gga.5418.1.S1_at		-1.70383
GgaAffx.12153.1.S1_at		-1.70563		FIP1L1	FIP1 like 1 (S. cerevisiae)
Gga.4420.2.S1_at		-1.71327		RTN1	ChS-Rex-b (RTN1-A). [Source:Uniprot/SPTREMBL;Acc:Q90638]
Gga.4944.2.S1_a_at		-1.71376		BCL2L1	Apoptosis regulator Bcl-X (Bcl-2-like 1 protein). [Source:Uniprot/SWISSPROT;Acc:Q07816]
GgaAffx.24078.5.S1_s_at		-1.71439		TRIO	Triple functional domain protein (PTPRF-interacting protein). [Source:Uniprot/SWISSPROT;Acc:O75962]
GgaAffx.12403.1.S1_s_at		-1.71636		PDLIM7	PDZ and LIM domain 7 (enigma)
Gga.8336.1.S1_s_at		-1.72765		K1671
Gga.11133.1.S1_s_at		-1.72839		C20orf11	similar to BWK-1
Gga.12471.1.S1_at		-1.74236		VASH2	Vasohibin-2 (Vasohibin-like protein). [Source:Uniprot/SWISSPROT;Acc:Q86V25]
Gga.3866.1.S1_at		-1.74319		RASSF8	Ras association domain-containing protein 8 (Carcinoma-associated protein HOJ-1). [Source:Uniprot/SWISSPROT;Acc:Q8NHQ8]
Gga.2876.1.S1_a_at		-1.7448		VAV3	vav 3 oncogene [Source:RefSeq_peptide;Acc:NP_996745]
Gga.6804.1.A1_s_at		-1.74488		K1671
GgaAffx.23633.1.S1_at		-1.74717		HIPK3	Homeodomain-interacting protein kinase 3 (EC 2.7.11.1) (Homolog of protein kinase YAK1) (Fas-interacting serine/threonine-protein kinase) (FIST) (Androgen receptor-interacting nuclear protein kinase) (ANPK). [Source:Uniprot/SWISSPROT;Acc:Q9H422]
GgaAffx.7558.2.S1_s_at		-1.75383	-1.65481	ZDHHC3	zinc finger, DHHC-type containing 3
Gga.6848.2.S1_at		-1.75707	-1.90654	GLIPR1	GLI pathogenesis-related 1 (glioma)
Gga.10365.1.S1_at		-1.76284		IL1R1	interleukin 1 receptor, type I
GgaAffx.8325.1.S1_at		-1.76605	-1.81617	NCAM2	similar to gag protein
Gga.4715.2.S1_a_at		-1.76623		NACA	Nascent polypeptide-associated complex subunit alpha (NAC-alpha) (Alpha-NAC) (Hom s 2.02). [Source:Uniprot/SWISSPROT;Acc:Q13765]
GgaAffx.26036.1.S1_s_at		-1.7753	-1.60351	HERC4	hect domain and RLD 4
Gga.2876.2.S1_x_at		-1.79043		VAV3	vav 3 oncogene [Source:RefSeq_peptide;Acc:NP_996745]
Gga.5848.3.S1_a_at		-1.79544		CLDN10	Claudin-10 (OSP-like protein). [Source:Uniprot/SWISSPROT;Acc:P78369]
Gga.14492.1.S1_at		-1.80882		NT5C1B	Retinol dehydrogenase 14 (EC 1.1.1.-) (Alcohol dehydrogenase PAN2). [Source:Uniprot/SWISSPROT;Acc:Q9HBH5]
GgaAffx.3442.2.S1_s_at		-1.8162	-1.5194	ARHGEF3	Rho guanine nucleotide exchange factor (GEF) 3
Gga.9490.1.S1_at		-1.82244	-1.5804	RGS9BP	RGS9-1 anchoring protein R9AP [Source:RefSeq_peptide;Acc:NP_989836]
GgaAffx.13237.1.S1_s_at		-1.82935	-1.51816	WDR43	WD repeat domain 43
Gga.7097.1.S1_at		-1.82984	-1.59736	FAM120A	family with sequence similarity 120A
Gga.11914.1.S1_at		-1.83121		WAPAL	Wings apart-like protein homolog (Friend of EBNA2 protein). [Source:Uniprot/SWISSPROT;Acc:Q7Z5K2]
Gga.14450.1.S1_at		-1.83612		ARL8B	ADP-ribosylation factor-like protein 8A. [Source:Uniprot/SWISSPROT;Acc:Q5ZKQ8]
Gga.12557.1.S1_at		-1.84448		TMEFF2	Transmembrane protein with EGF-like and two follistatin-like domains 2 precursor (Transmembrane protein containing epidermal growth factor and follistatin domains) (Tomoregulin) (TR) (Hyperplastic polyposis protein 1). [Source:Uniprot/SWISSPROT;Acc:Q9UIK5
GgaAffx.21608.1.S1_s_at		-1.8458
GgaAffx.9262.1.S1_at		-1.85508		MT3	metallothionein 3
GgaAffx.12325.1.S1_s_at		-1.85824		CENTB2	centaurin, beta 2
Gga.7980.1.S1_at		-1.86068		IRF6	Interferon regulatory factor 6 (Fragment). [Source:Uniprot/SPTREMBL;Acc:Q1PS65]
GgaAffx.9094.1.S1_s_at		-1.88375		RELL1	similar to expressed sequence AA536743
GgaAffx.4438.2.S1_s_at		-1.88774		RPS6KA6	ribosomal protein S6 kinase, 90kDa, polypeptide 6
Gga.20046.1.S1_s_at		-1.89342		C20orf11	similar to BWK-1
Gga.2876.1.S2_a_at		-1.89518	-1.6094	VAV3	vav 3 oncogene [Source:RefSeq_peptide;Acc:NP_996745]
Gga.11689.1.S1_at		-1.90285		MAP3K7IP1	synaptogyrin 1
Gga.10622.1.S1_at		-1.9289		GNA13	Guanine nucleotide-binding protein alpha-13 subunit (G alpha-13). [Source:Uniprot/SWISSPROT;Acc:Q14344]
Gga.5978.1.S1_at		-1.9293	-1.62136	ZDHHC9	Palmitoyltransferase ZDHHC9 (EC 2.3.1.-) (Zinc finger DHHC domain- containing protein 9) (DHHC-9) (DHHC9) (Zinc finger protein 379). [Source:Uniprot/SWISSPROT;Acc:Q9Y397]
Gga.12286.1.S1_at		-1.93067		TAC1	Protachykinin 1 precursor (PPT) [Contains: Substance P; Neurokinin A (NKA) (Substance K) (Neuromedin L); Neuropeptide K (NPK); Neuropeptide gamma; C-terminal-flanking peptide]. [Source:Uniprot/SWISSPROT;Acc:P20366]
GgaAffx.6626.1.S1_s_at		-1.94302	-1.54504	PPP2R2D	Serine/threonine-protein phosphatase 2A 55 kDa regulatory subunit B delta isoform (PP2A, subunit B, B-delta isoform) (PP2A, subunit B, B55-delta isoform) (PP2A, subunit B, PR55-delta isoform) (PP2A, subunit B, R2-delta isoform). [Source:Uniprot/SWISSPROT;
Gga.11674.1.S1_at		-1.95527
GgaAffx.5362.2.S1_s_at		-1.96182			similar to glutamine synthetase
GgaAffx.22012.2.S1_s_at		-2.00072		LARP5	La ribonucleoprotein domain family, member 5 [Source:RefSeq_peptide;Acc:NP_055970]
GgaAffx.21181.1.S1_at		-2.00136		LCOR	ligand dependent nuclear receptor corepressor
Gga.10496.1.S1_s_at		-2.01025	-1.52877	FAM102A	Protein FAM102A. [Source:Uniprot/SWISSPROT;Acc:Q5T9C2]
Gga.10762.1.S1_at		-2.01953		RDM1	Somatotropin precursor (Growth hormone). [Source:Uniprot/SWISSPROT;Acc:P08998]
Gga.4210.1.S1_at		-2.02448		MT4	metallothionein 2A
Gga.17228.2.S1_s_at		-2.02598		SLC25A24	solute carrier family 25 member 24 isoform 2 [Source:RefSeq_peptide;Acc:NP_998816]
Gga.6010.1.S1_at		-2.03039		LSM4	U6 snRNA-associated Sm-like protein LSm4 (Glycine-rich protein) (GRP). [Source:Uniprot/SWISSPROT;Acc:Q9Y4Z0]
Gga.51.1.S1_at		-2.03706		BCHE	butyrylcholinesterase [Source:RefSeq_peptide;Acc:NP_989977]
GgaAffx.48.1.S1_at		-2.05535
Gga.9486.1.S1_s_at		-2.0638		LARP5	La ribonucleoprotein domain family, member 5 [Source:RefSeq_peptide;Acc:NP_055970]
GgaAffx.4555.1.S1_s_at		-2.06647		SIRT7	sirtuin (silent mating type information regulation 2 homolog) 7 (S. cerevisiae)
GgaAffx.12575.1.S1_s_at		-2.07359		ASB9	ankyrin repeat and SOCS box-containing 9
Gga.9791.1.S1_at		-2.07375
Gga.18258.1.S1_at		-2.0883
Gga.18258.1.S1_s_at		-2.09975
Gga.8227.1.S1_s_at		-2.15517		ISG12-1	Putative ISG12(1) protein. [Source:Uniprot/SPTREMBL;Acc:Q6IEC6]
GgaAffx.12288.1.S1_s_at		-2.15815		TGM4	transglutaminase 4 (prostate)
Gga.2952.1.S1_at		-2.16633		CLDN3	claudin 3
Gga.17069.1.S1_s_at		-2.18062		SERTAD2	SERTA domain containing 2
GgaAffx.11302.2.S1_s_at		-2.2166	-2.61519	MOV10L1	Putative helicase Mov10l1 (EC 3.6.1.-) (Moloney leukemia virus 10-like protein 1) (MOV10-like 1). [Source:Uniprot/SWISSPROT;Acc:Q9BXT6]
Gga.17406.1.S1_at		-2.27466	-2.1261	EVI5	ecotropic viral integration site 5
Gga.3296.1.S1_at		-2.27525		GTSF1	Protein FAM112B. [Source:Uniprot/SWISSPROT;Acc:Q8WW33]
Gga.1106.1.S1_at		-2.3013		FAM129A	similar to niban protein
GgaAffx.11302.1.S1_at		-2.33028	-2.98445	MOV10L1	Putative helicase Mov10l1 (EC 3.6.1.-) (Moloney leukemia virus 10-like protein 1) (MOV10-like 1). [Source:Uniprot/SWISSPROT;Acc:Q9BXT6]
GgaAffx.4813.1.S1_at		-2.42393			ubiquitin specific peptidase 12
GgaAffx.6850.1.S1_at		-2.43566	-1.60352	BTBD7	BTB/POZ domain-containing protein 7. [Source:Uniprot/SWISSPROT;Acc:Q9P203]
Gga.10818.2.S1_s_at		-2.43962	-3.02761		similar to protease
Gga.2805.1.S1_at		-2.44563	-2.40235	COCH	Cochlin precursor (COCH-5B2). [Source:Uniprot/SWISSPROT;Acc:O42163]
Gga.10106.1.S1_at		-2.45985		VGLL1	vestigial like 1 (Drosophila)
GgaAffx.7609.1.S1_s_at		-2.49374		SYNPO2	Synaptopodin-2 (Myopodin) (Genethonin 2). [Source:Uniprot/SWISSPROT;Acc:Q9UMS6]
GgaAffx.11433.1.S1_s_at		-2.52659		DYNC1LI2	dynein, cytoplasmic, light intermediate polypeptide 2
GgaAffx.4438.1.S1_at		-2.56019	-1.54195	RPS6KA6	ribosomal protein S6 kinase, 90kDa, polypeptide 6
GgaAffx.5172.1.S1_at		-2.58127		RASA1	similar to RAS p21 protein activator 1
Gga.6504.1.S1_at		-2.62728		IFITM3	similar to inteferon-induced membrane protein Leu-13/9-27
Gga.10496.2.S1_s_at		-2.62968	-1.94274	FAM102A	Protein FAM102A. [Source:Uniprot/SWISSPROT;Acc:Q5T9C2]
GgaAffx.22012.1.S1_at		-2.64317		LARP5	La ribonucleoprotein domain family, member 5 [Source:RefSeq_peptide;Acc:NP_055970]
Gga.2510.1.S1_at		-2.67981		C3	complement component 3
Gga.12454.1.S1_at		-2.70816		RLN3	relaxin 3
Gga.688.1.S1_at		-2.761		ST6GALNAC1	Alpha-N-acetylgalactosaminide alpha-2,6-sialyltransferase 1 (EC 2.4.99.3) (GalNAc alpha-2,6-sialyltransferase I) (ST6GalNAc I) (Sialyltransferase 7A). [Source:Uniprot/SWISSPROT;Acc:Q92183]
Gga.8089.1.S1_at		-2.79054		KLF1	Krueppel-like factor 1 (Erythroid krueppel-like transcription factor) (EKLF) (Erythroid transcription factor). [Source:Uniprot/SWISSPROT;Acc:Q13351]
GgaAffx.3750.1.S1_at		-2.90297		AXUD1	Axin-1 up-regulated gene 1 protein (TGF-beta-induced apoptosis protein 3) (TAIP-3) (URAX1 protein). [Source:Uniprot/SWISSPROT;Acc:Q96S65]
Gga.14654.1.S1_at		-3.01792
Gga.4115.1.S1_at		-3.02278		ADH	Alcohol dehydrogenase 1 (EC 1.1.1.1) (Alcohol dehydrogenase I) (ADH- 1). [Source:Uniprot/SWISSPROT;Acc:P23991]
Gga.11630.2.S1_at		-3.07198
Gga.1845.1.S1_at		-3.28894		SPIN1	spindlin
Gga.12737.1.S1_at		-3.59951		NIPBL	similar to delangin isoform A; Nipped-B-like
GgaAffx.26393.1.S1_s_at		-3.66754	-2.92255	FAM102A	Protein FAM102A. [Source:Uniprot/SWISSPROT;Acc:Q5T9C2]
Gga.9338.1.S1_at		-3.71752		HINTW	Female-associated factor FAF. [Source:Uniprot/SPTREMBL;Acc:Q5W4Z2]
GgaAffx.21598.1.S1_s_at		-3.73185			similar to trans-Golgi protein GMx33
Gga.6201.1.S1_at		-4.18291	-5.17474	ISG12-2	Putative ISG12(2) protein. [Source:Uniprot/SPTREMBL;Acc:Q6IEC5]
Gga.8900.1.S1_x_at		-5.78868		ZNF711	zinc finger protein 711
Gga.9713.2.S1_a_at		-12.51		HINTW	HINTW (Fragment). [Source:Uniprot/SPTREMBL;Acc:Q3MMY5]
Gga.4003.1.S1_at			11.3436	CHAC1	Cation transport regulator-like protein 1. [Source:Uniprot/SWISSPROT;Acc:Q9BUX1]
Gga.11602.1.S1_at			4.22832	NR4A3	nuclear receptor subfamily 4, group A, member 3
Gga.5576.2.S1_at			3.36153	HIST2H4A	Histone H4. [Source:Uniprot/SWISSPROT;Acc:P62801]
Gga.145.1.S1_at			2.92569	NR2C1	nuclear receptor subfamily 2, group C, member 1 [Source:RefSeq_peptide;Acc:NP_989455]
GgaAffx.1843.1.S1_at			2.45628	IHPK3	inositol hexaphosphate kinase 3
GgaAffx.21413.1.S1_s_at			2.32187
Gga.10615.2.S1_a_at			2.18941	POPDC2	popeye domain-containing protein 2 [Source:RefSeq_peptide;Acc:NP_996747]
Gga.5376.2.S1_a_at			2.1619
GgaAffx.789.1.S1_at			2.14097
Gga.16663.1.S1_s_at			2.06388	C4	complement C4
GgaAffx.12086.1.S1_at			2.05814	FKBP5	FK-506 binding protein 51. [Source:Uniprot/SPTREMBL;Acc:Q646T7]
Gga.344.1.S1_s_at			2.03618	PDLIM3	PDZ and LIM domain protein 3 (Alpha-actinin-associated LIM protein). [Source:Uniprot/SWISSPROT;Acc:Q9PU47]
Gga.4109.1.S2_at			1.98366	ABCB1	ABC transporter protein [Source:RefSeq_peptide;Acc:NP_990225]
GgaAffx.8765.1.S1_at			1.97038	GFPT2	glutamine-fructose-6-phosphate transaminase 2
GgaAffx.8650.1.S1_at			1.95613	SENP1	Sentrin-specific protease 1 (EC 3.4.22.-) (Sentrin/SUMO-specific protease SENP1). [Source:Uniprot/SWISSPROT;Acc:Q9P0U3]
Gga.8144.3.S1_at			1.9546	ATP1B4	X,K-ATPase beta-m subunit. [Source:Uniprot/SPTREMBL;Acc:Q2HZ96]
Gga.111.1.S1_at			1.95021	ITGB1	integrin beta1D
Gga.7386.1.S1_at			1.94392	FBXO22	F-box protein 22
GgaAffx.3897.1.S1_at			1.87657	KLHL30	kelch-like 30 [Source:RefSeq_peptide;Acc:NP_940984]
Gga.20044.1.S1_at			1.8497	CACNA1C	calcium channel, voltage-dependent, L type, alpha 1C subunit
Gga.658.1.S1_at			1.84647	RYR3	ryanodine receptor type 3 [Source:RefSeq_peptide;Acc:NP_996757]
GgaAffx.22360.1.S1_at			1.84158	DOK5	Docking protein 5 (Downstream of tyrosine kinase 5) (IRS6) (Protein dok-5). [Source:Uniprot/SWISSPROT;Acc:Q9P104]
Gga.839.1.S1_at			1.83687		Myosin light chain 2 (LC2f)
GgaAffx.21186.1.S1_at			1.82355
Gga.11376.1.S1_at			1.82012	MYOZ1	Myozenin-1 (Calsarcin-2) (Filamin-, actinin- and telethonin-binding protein) (Protein FATZ). [Source:Uniprot/SWISSPROT;Acc:Q9NP98]
Gga.971.1.S1_at			1.80349	CISH	Cytokine-inducible SH2-containing protein (CIS) (CIS-1) (Suppressor of cytokine signaling) (SOCS). [Source:Uniprot/SWISSPROT;Acc:Q9PW70]
Gga.15918.1.S1_at			1.79612	PPP1R14C	Protein phosphatase 1 regulatory subunit 14C (PKC-potentiated PP1 inhibitory protein) (Kinase-enhanced PP1 inhibitor) (Serologically defined breast cancer antigen NY-BR-81). [Source:Uniprot/SWISSPROT;Acc:Q8TAE6]
Gga.4196.1.S1_at			1.78657	ABLIM2	Actin-binding LIM protein 2 (Actin-binding LIM protein family member 2) (abLIM-2). [Source:Uniprot/SWISSPROT;Acc:Q6H8Q1]
Gga.638.1.S1_at			1.78471	NKX2-5	Homeobox protein Nkx-2.5 (Homeobox protein NK-2 homolog E) (cNKX-2.5). [Source:Uniprot/SWISSPROT;Acc:Q90788]
Gga.16506.1.S1_at			1.78166	TVA	Tva receptor
Gga.2792.1.S1_at			1.75784	WNK2	WNK lysine deficient protein kinase 2
Gga.18039.1.S1_at			1.73745
Gga.4109.1.S1_at			1.73677	ABCB1	ABC transporter protein [Source:RefSeq_peptide;Acc:NP_990225]
GgaAffx.25200.1.S1_at			1.73568	PANX1	Pannexin-1. [Source:Uniprot/SWISSPROT;Acc:Q96RD7]
Gga.7059.2.S1_a_at			1.72161
Gga.5260.1.S1_at			1.69222
Gga.974.1.S1_at			1.68399	MAFA	v-maf musculoaponeurotic fibrosarcoma oncogene homolog A
GgaAffx.10772.1.S1_at			1.68193	CUL4A	Cullin-4A (CUL-4A). [Source:Uniprot/SWISSPROT;Acc:Q13619]
GgaAffx.20238.1.S1_at			1.67478	PRPSAP1	Phosphoribosyl pyrophosphate synthetase-associated protein 1 (PRPP synthetase-associated protein 1) (39 kDa phosphoribosypyrophosphate synthetase-associated protein) (PAP39). [Source:Uniprot/SWISSPROT;Acc:Q14558]
Gga.7640.1.S1_a_at			1.67348	ACSL4	Long-chain-fatty-acid--CoA ligase 4 (EC 6.2.1.3) (Long-chain acyl-CoA synthetase 4) (LACS 4). [Source:Uniprot/SWISSPROT;Acc:O60488]
Gga.320.1.S1_at			1.66857	HTR2B	5-hydroxytryptamin receptor (Fragment). [Source:Uniprot/SPTREMBL;Acc:Q9PTB1]
GgaAffx.3255.1.S1_at			1.66188	WNK2	WNK lysine deficient protein kinase 2
Gga.7059.1.S1_at			1.65885
Gga.2685.1.S2_at			1.64992	FGF13	Fibroblast growth factor 13 isoform 1s (Fibroblast growth factor homologous factor 2 isoform 1T+1S'). [Source:Uniprot/SPTREMBL;Acc:Q9W6A2]
Gga.13884.1.S1_s_at			1.6369	ABLIM1	Actin-binding LIM protein 1 (Actin-binding LIM protein family member 1) (abLIM-1) (Actin-binding double-zinc-finger protein) (LIMAB1) (Limatin). [Source:Uniprot/SWISSPROT;Acc:O14639]
Gga.3570.1.S1_at			1.63655
Gga.13173.1.S1_at			1.63263	PTER	Phosphotriesterase-related protein (Parathion hydrolase-related protein) (HPHRP). [Source:Uniprot/SWISSPROT;Acc:Q96BW5]
Gga.6826.1.S1_at			1.62691	GUP1	Glycerol uptake/transporter homolog. [Source:Uniprot/SWISSPROT;Acc:Q9HCP6]
GgaAffx.20516.1.S1_s_at			1.62506	KLF15	Krueppel-like factor 15 (Kidney-enriched krueppel-like factor). [Source:Uniprot/SWISSPROT;Acc:Q9UIH9]
Gga.393.1.S1_at			1.624	ERBB4	Receptor tyrosine kinase (Fragment). [Source:Uniprot/SPTREMBL;Acc:Q9W6F6]
Gga.8848.1.S1_x_at			1.61764
Gga.13484.1.S1_at			1.6147	IL15	interleukin 15 precursor [Source:RefSeq_peptide;Acc:NP_989902]
GgaAffx.4590.1.S1_at			1.61437	HSPB8	Heat-shock protein beta-8 (HspB8) (Alpha crystallin C chain) (Small stress protein-like protein HSP22) (E2-induced gene 1 protein) (Protein kinase H11). [Source:Uniprot/SWISSPROT;Acc:Q9UJY1]
Gga.2197.1.S2_at			1.61171	HK1	hexokinase 1 [Source:RefSeq_peptide;Acc:NP_989432]
Gga.19588.1.S1_at			1.60448	KCNMA1	Calcium-activated potassium channel subunit alpha 1 (Calcium-activated potassium channel, subfamily M subunit alpha 1) (Maxi K channel) (MaxiK) (BK channel) (K(VCA)alpha) (BKCA alpha) (KCa1.1) (Slowpoke homolog) (Slo homolog) (Slo-alpha) (Slo1) (cSlo). [S
Gga.8802.1.S1_at			1.60125
GgaAffx.5540.1.S1_at			1.59284	ASB15	Ankyrin repeat and SOCS box protein 15 (ASB-15). [Source:Uniprot/SWISSPROT;Acc:Q8WXK1]
Gga.12480.1.S1_s_at			1.58815	DUSP26	dual specificity phosphatase 26 [Source:RefSeq_peptide;Acc:NP_076930]
Gga.19481.2.S1_at			1.58143	TTN	titin
Gga.4732.1.S1_at			1.58026	LRP11	Low-density lipoprotein receptor-related protein 11 precursor. [Source:Uniprot/SWISSPROT;Acc:Q86VZ4]
GgaAffx.22200.1.S1_at			1.57875	ZFP91	zinc finger protein 91 homolog (mouse)
GgaAffx.21116.1.S1_s_at			1.57792	OSGIN1	oxidative stress induced growth inhibitor 1
Gga.9674.1.S1_at			1.57496	TRIM55	Tripartite motif-containing protein 55 (Muscle-specific RING finger protein 2) (MuRF2) (MURF-2) (RING finger protein 29). [Source:Uniprot/SWISSPROT;Acc:Q9BYV6]
Gga.16403.1.S1_at			1.57086	SLC16A3	Monocarboxylate transporter 4 (MCT 4) (Solute carrier family 16 member 3). [Source:Uniprot/SWISSPROT;Acc:P57788]
GgaAffx.3255.1.S1_s_at			1.56256	WNK2	Serine/threonine-protein kinase WNK2 (EC 2.7.11.1) (Protein kinase with no lysine 2) (Protein kinase, lysine-deficient 2). [Source:Uniprot/SWISSPROT;Acc:Q9Y3S1]
Gga.3157.1.S2_at			1.56206	MRE11A	Double-strand break repair protein MRE11. [Source:Uniprot/SWISSPROT;Acc:Q9IAM7]
Gga.14564.1.S1_at			1.56167	PPM2C	[Pyruvate dehydrogenase [lipoamide]]-phosphatase 1, mitochondrial precursor (EC 3.1.3.43) (PDP 1) (Pyruvate dehydrogenase phosphatase, catalytic subunit 1) (PDPC 1) (Protein phosphatase 2C). [Source:Uniprot/SWISSPROT;Acc:Q9P0J1]
Gga.5231.1.S1_at			1.56148	PPP4R2	protein phosphatase 4, regulatory subunit 2
Gga.19997.1.A1_at			1.5613	CITED2	Cited2/melanocyte specific gene-related gene 1 MRG1. [Source:Uniprot/SPTREMBL;Acc:Q9DDW4]
GgaAffx.12952.1.S1_at			1.56059	USP28	Ubiquitin carboxyl-terminal hydrolase 28 (EC 3.1.2.15) (Ubiquitin thioesterase 28) (Ubiquitin-specific-processing protease 28) (Deubiquitinating enzyme 28). [Source:Uniprot/SWISSPROT;Acc:Q5ZID5]
Gga.18972.1.S1_at			1.55571
Gga.8040.1.S1_at			1.55321
Gga.4371.1.S1_s_at			1.55185	PHTF2	putative homeodomain transcription factor 2
Gga.3301.1.S1_at			1.55101	ATP1B1	Sodium/potassium-transporting ATPase subunit beta-1 (Sodium/potassium- dependent ATPase beta-1 subunit). [Source:Uniprot/SWISSPROT;Acc:P08251]
GgaAffx.12032.1.S1_s_at			1.5469	ORAI1	Calcium release-activated calcium channel protein 1 (Transmembrane protein 142A) (Protein orai-1). [Source:Uniprot/SWISSPROT;Acc:Q5ZL05]
Gga.7592.1.S1_at			1.54687	KCNH6	Potassium voltage-gated channel subfamily H member 2 (Voltage-gated potassium channel subunit Kv11.1) (Ether-a-go-go-related gene potassium channel 1) (ERG1) (Ether-a-go-go-related protein 1) (Eag- related protein 1) (Fragment). [Source:Uniprot/SWISSPROT;
Gga.12679.1.S1_at			1.54504	TIMM23	translocase of inner mitochondrial membrane 23 homolog (yeast)
Gga.4518.1.S1_at			1.54395
Gga.2735.1.S1_at			1.54363
Gga.4883.1.S1_at			1.54346	GPI
Gga.18961.1.A1_at			1.54127
Gga.8423.3.S1_a_at			1.54013	C18orf45	similar to Chromosome 18 open reading frame 45
Gga.18101.1.S1_at			1.53448
Gga.12120.1.S1_at			1.53107	PACSIN3	PACSIN 3. [Source:Uniprot/SPTREMBL;Acc:Q1G1I6]
Gga.19188.1.S1_at			1.53061	KBTBD10	Kelch repeat and BTB domain-containing protein 10 (Kelch-related protein 1) (Kel-like protein 23) (Sarcosin). [Source:Uniprot/SWISSPROT;Acc:O60662]
Gga.12562.2.S1_a_at			1.53039	C14orf153	Uncharacterized protein C14orf153 precursor. [Source:Uniprot/SWISSPROT;Acc:Q96IL0]
Gga.12252.1.S1_at			1.52886	SFXN4	Sideroflexin-4 (Breast cancer resistance marker 1). [Source:Uniprot/SWISSPROT;Acc:Q6P4A7]
GgaAffx.20867.1.S1_s_at			1.5212		Tubulin beta-1 chain (Beta-tubulin class-I). [Source:Uniprot/SWISSPROT;Acc:P09203]
GgaAffx.12721.1.A1_at			1.52064	PCK1	transmembrane, prostate androgen induced RNA
Gga.7286.1.S1_at			1.5206	CSNK1D	casein kinase 1, delta
Gga.2674.2.S1_at			1.5197	FAM69B	family with sequence similarity 69, member B (FAM69B), mRNA [Source:RefSeq_dna;Acc:NM_152421]
Gga.6854.1.S1_at			1.51916	GPR146	Probable G-protein coupled receptor 146 (G-protein coupled receptor PGR8). [Source:Uniprot/SWISSPROT;Acc:Q96CH1]
Gga.8848.1.S1_at			1.51806
Gga.2197.2.S1_a_at			1.51502	HK1	hexokinase 1 [Source:RefSeq_peptide;Acc:NP_989432]
Gga.4674.2.S1_at			1.51489	PHACTR4	phosphatase and actin regulator 4 isoform 1 [Source:RefSeq_peptide;Acc:NP_001041648]
Gga.12480.1.S1_at			1.51466	DUSP26	dual specificity phosphatase 26 [Source:RefSeq_peptide;Acc:NP_076930]
Gga.15318.1.S1_at			1.51342	RPSA	Ribosomal protein SA
GgaAffx.22219.2.S1_s_at			1.50878	SPAG9	C-jun-amino-terminal kinase-interacting protein 4 (JNK-interacting protein 4) (JIP-4) (JNK-associated leucine-zipper protein) (JLP) (Sperm-associated antigen 9) (Mitogen-activated protein kinase 8- interacting protein 4) (Human lung cancer protein 6) (HLC
Gga.5227.1.S1_at			1.50812
Gga.5977.1.S1_at			1.50611
GgaAffx.12738.1.S1_s_at			-1.52036	CDC16	cell division cycle 16 homolog (S. cerevisiae)
Gga.14870.1.S1_at			-1.5217	LMO4	LIM domain only 4 [Source:RefSeq_peptide;Acc:NP_989443]
Gga.6052.3.S1_a_at			-1.52446	SCD5	stearoyl-CoA desaturase 4 isoform a [Source:RefSeq_peptide;Acc:NP_001032671]
GgaAffx.23313.1.S1_at			-1.54429	PLD5	phospholipase D family, member 5 [Source:RefSeq_peptide;Acc:NP_689879]
Gga.11873.2.S1_a_at			-1.54432	TNMD	tenomodulin [Source:RefSeq_peptide;Acc:NP_996868]
Gga.9394.1.S1_at			-1.55999	ERNI	early response to neural induction
Gga.7647.1.S1_a_at			-1.57515	CEBPB	CCAAT/enhancer binding protein (C/EBP), beta
Gga.7372.1.S1_s_at			-1.58048	C16orf63
GgaAffx.26272.1.S1_at			-1.59888	FBXO6	F-box protein 6
Gga.12234.1.S1_at			-1.60672	TYMS	Thymidylate synthase (EC 2.1.1.45) (TS) (TSase). [Source:Uniprot/SWISSPROT;Acc:P04818]
Gga.13627.1.S1_s_at			-1.60914	ACBD7	acyl-Coenzyme A binding domain containing 7
GgaAffx.25095.1.S1_at			-1.62185	ITGBL1	integrin, beta-like 1 (with EGF-like repeat domains) [Source:RefSeq_peptide;Acc:NP_004782]
Gga.12129.1.S1_at			-1.65281	SLC25A21	Mitochondrial 2-oxodicarboxylate carrier (Solute carrier family 25 member 21). [Source:Uniprot/SWISSPROT;Acc:Q9BQT8]
GgaAffx.23776.1.S1_at			-1.66772	FAIM	Fas apoptotic inhibitory molecule 1. [Source:Uniprot/SWISSPROT;Acc:Q9NVQ4]
Gga.13063.1.S1_at			-1.66842	TPCN2	two pore segment channel 2 [Source:RefSeq_peptide;Acc:NP_620714]
Gga.19450.1.S1_at			-1.66876	SPON1
GgaAffx.4176.3.S1_s_at			-1.70255	RAB36	Ras-related protein Rab-36. [Source:Uniprot/SWISSPROT;Acc:O95755]
Gga.3754.2.S1_at			-1.73319	HES1	Transcription factor HES-1 (Hairy and enhancer of split 1) (C-HAIRY1). [Source:Uniprot/SWISSPROT;Acc:O57337]
Gga.9398.1.S1_at			-1.73701	KIF15	kinesin family member 15
GgaAffx.7211.1.S1_at			-1.73836	TCP10L2	similar to CENPJ
Gga.892.1.S1_at			-1.74272	ID1	helix-loop-helix protein [Source:RefSeq_peptide;Acc:NP_989921]
Gga.9667.1.S1_s_at			-1.803	CHODL	Chondrolectin precursor (Transmembrane protein MT75). [Source:Uniprot/SWISSPROT;Acc:Q9H9P2]
GgaAffx.12920.1.S1_at			-1.81848	ACSL5	acyl-CoA synthetase long-chain family member 5
Gga.10349.1.S1_at			-1.82267	C11orf70
Gga.9667.1.S1_a_at			-1.86107	CHODL	Chondrolectin precursor (Transmembrane protein MT75). [Source:Uniprot/SWISSPROT;Acc:Q9H9P2]
Gga.5423.1.S1_at			-1.90559
Gga.6794.1.A1_s_at			-2.04801	UBE4A	ubiquitination factor E4A (UFD2 homolog, yeast)
Gga.8191.1.S1_at			-2.2224
Gga.11496.1.S1_at			-2.40939
Gga.10818.1.S1_at			-2.96026	MGAT5B	similar to protease
Gga.8786.1.S1_at			-4.4659	LGR4	leucine-rich repeat-containing G protein-coupled receptor 4
Gga.9239.1.S1_s_at			-4.60145	HLA-G	MHC class I antigen (Fragment). [Source:Uniprot/SPTREMBL;Acc:Q6X3Y8]
