# Supplementary material for: The early immune response to infection of chickens with Infectious Bronchitis Virus (IBV) in susceptible and resistant birds
Source: BMC Vet Res. 2015 Oct 9;11:256. doi: 10.1186/s12917-015-0575-6 (PMC4600211; doi:10.1186/s12917-015-0575-6)
Supplement: Additional file 3: Table S3. — Genes found to be differentially expressed between susceptible and resistant lines in response to IBV infection in the trachea. (XLS 107 kb) [file 12917_2015_575_MOESM3_ESM.xls]

## Sheet: Sheet1
Supplementary Table 3: Genes found to be differentially expressed between susceptible and resistant lines in response to IBDV infection in the trachea
ID	Day2_fold change	Day3_fold change	Day4_fold change	Gene_symbol	Description
Gga.14115.1.S1_at	4.68636			RBM39	RNA binding motif protein 39
Gga.2603.1.S1_at	4.04815			MAFB	MafB. [Source:Uniprot/SPTREMBL;Acc:Q90888]
GgaAffx.3257.1.S1_at	3.60241			WNK2	Serine/threonine-protein kinase WNK2 (EC 2.7.11.1) (Protein kinase with no lysine 2) (Protein kinase, lysine-deficient 2). [Source:Uniprot/SWISSPROT;Acc:Q9Y3S1]
GgaAffx.23570.1.S1_at	3.42997			CCNI	Cyclin-I. [Source:Uniprot/SWISSPROT;Acc:Q14094]
Gga.6190.1.A1_at	3.25996
GgaAffx.23570.1.S1_s_at	3.23537			CCNI	Cyclin-I. [Source:Uniprot/SWISSPROT;Acc:Q14094]
Gga.14693.1.S1_s_at	3.14578			MGAT5	Alpha-1,6-mannosylglycoprotein 6-beta-N-acetylglucosaminyltransferase V (EC 2.4.1.155) (Mannoside acetylglucosaminyltransferase 5) (Alpha- mannoside beta-1,6-N-acetylglucosaminyltransferase) (N- acetylglucosaminyl-transferase V) (GNT-V) (GlcNAc-T V). [Sou
Gga.3068.2.S1_at	3.07358			THRAP3	thyroid hormone receptor associated protein 3
Gga.12054.2.S1_s_at	3.02058			FUBP3	far upstream element (FUSE) binding protein 3
Gga.4531.1.S1_at	2.95745			DLGAP4	discs, large (Drosophila) homolog-associated protein 4
GgaAffx.21722.1.S1_at	2.93243
Gga.18807.1.S1_x_at	2.7061
Gga.11144.1.S1_s_at	2.6863			CTTNBP2	Cortactin-binding protein 2 (CortBP2). [Source:Uniprot/SWISSPROT;Acc:Q8WZ74]
GgaAffx.12948.1.S1_s_at	2.68581			RASGRP3	RAS guanyl releasing protein 3 (calcium and DAG-regulated)
Gga.7172.1.S1_at	2.6497			PTBP1	polypyrimidine tract binding protein 1
Gga.18237.1.S1_at	2.6208			MYPN	myopalladin
Gga.13213.1.S1_s_at	2.57363			ZFP106	zinc finger protein 106 homolog (mouse)
Gga.2188.1.S1_s_at	2.56033			CCNI	Cyclin-I. [Source:Uniprot/SWISSPROT;Acc:Q14094]
Gga.245.1.S1_at	2.54853			FGF18	FGF-18 protein [Source:RefSeq_peptide;Acc:NP_990045]
GgaAffx.9287.1.S1_at	2.54479			TTC37	Tetratricopeptide repeat protein KIAA0372 (TPR repeat protein KIAA0372). [Source:Uniprot/SWISSPROT;Acc:Q6PGP7]
Gga.17864.1.S1_at	2.53913			LOC419037	Uncharacterized protein C10orf30. [Source:Uniprot/SWISSPROT;Acc:Q8N7W2]
Gga.9709.1.S1_at	2.44517			C9orf25	Uncharacterized protein C9orf25. [Source:Uniprot/SWISSPROT;Acc:Q8IW50]
Gga.10422.1.S1_at	2.43102			HOOK3	Similar to golgi-associated microtubule-binding protein HOOK3
Gga.7600.1.S1_at	2.33692			ZC3H18	similar to Conserved nuclear protein NHN1
Gga.1065.1.S1_at	2.30871			GNAI2	Guanine nucleotide-binding protein G(i), alpha-2 subunit (Adenylate cyclase-inhibiting G alpha protein). [Source:Uniprot/SWISSPROT;Acc:P50147]
GgaAffx.9643.1.S1_at	2.28579			PCSK5	Proprotein convertase PC6 (Fragment). [Source:Uniprot/SPTREMBL;Acc:Q9PT87]
Gga.11380.1.S1_at	2.27637			FRMD3	FERM domain containing 3 [Source:RefSeq_peptide;Acc:NP_777598]
Gga.7633.1.S1_s_at	2.26969			MYO9A	myosin IXA [Source:RefSeq_peptide;Acc:NP_008832]
Gga.6253.1.S1_at	2.2525			PSMD5	proteasome (prosome, macropain) 26S subunit, non-ATPase, 5
Gga.7419.1.S1_at	2.2454			C10orf61	Tectonic-3 precursor. [Source:Uniprot/SWISSPROT;Acc:Q6NUS6]
Gga.7995.1.S1_at	2.23858			PAK3	p21 protein (Cdc42/Rac)-activated kinase 3
Gga.5596.1.S1_at	2.21874			NR2F2	nuclear receptor subfamily 2, group F, member 2
GgaAffx.13238.1.S1_s_at	2.2172			GLCCI1	glucocorticoid induced transcript 1
Gga.7335.1.S1_at	2.2087			TNRC6B	trinucleotide repeat containing 6B
Gga.18892.1.S1_at	2.18428
GgaAffx.7578.1.S1_at	2.18343				similar to ovomacroglobulin, ovostatin
Gga.14767.1.S1_at	2.16946
Gga.17764.1.S1_s_at	2.15882			HERC2	HECT domain and RCC1-like domain-containing protein 2. [Source:Uniprot/SWISSPROT;Acc:O95714]
Gga.7650.1.S1_at	2.15578			GSK3B	Glycogen synthase kinase-3 beta (EC 2.7.11.26) (GSK-3 beta). [Source:Uniprot/SWISSPROT;Acc:P49841]
Gga.3807.1.S2_s_at	2.12759			ALDH1A3	aldehyde dehydrogenase 1 family, member A3; aldehyde dehydrogenase-6; retinaldehyde dehydrogenase 3 [Source:RefSeq_peptide;Acc:NP_990000]
Gga.7984.1.S1_at	2.12723			PIAS1	PIAS1. [Source:Uniprot/SPTREMBL;Acc:Q5QGZ1]
Gga.8178.1.S1_at	2.12204			C16orf14	OTTHUMP00000045701 (C16orf14 protein). [Source:Uniprot/SPTREMBL;Acc:Q969E9]
Gga.5018.1.A1_s_at	2.09335			ZFX	Zinc finger protein Zfb (Fragment). [Source:Uniprot/SPTREMBL;Acc:Q7LZ62]
Gga.7111.1.S1_s_at	2.09145			BPTF	bromodomain PHD finger transcription factor isoform 2 [Source:RefSeq_peptide;Acc:NP_004450]
Gga.20012.1.S1_at	2.07871			NFYC	nuclear transcription factor Y, gamma
Gga.12976.1.S1_at	2.03611			C1orf25	N2,N2-dimethylguanosine tRNA methyltransferase-like [Source:RefSeq_peptide;Acc:NP_112196]
GgaAffx.5539.1.S1_s_at	2.01932			SLC1A4	Neutral amino acid transporter A (SATT) (Alanine/serine/cysteine/ threonine transporter) (ASCT1). [Source:Uniprot/SWISSPROT;Acc:P43007]
GgaAffx.25933.1.S1_at	2.00152			PITPNC1	phosphatidylinositol transfer protein, cytoplasmic 1 isoform b [Source:RefSeq_peptide;Acc:NP_858057]
Gga.5816.1.S1_at	1.99303			RBPMS	RNA-binding protein with multiple splicing (RBP-MS). [Source:Uniprot/SWISSPROT;Acc:Q93062]
GgaAffx.12040.1.S1_at	1.97682			TBL1XR1	transducin (beta)-like 1X-linked receptor 1
GgaAffx.12966.1.S1_s_at	1.95994			VCPIP1	valosin containing protein (p97)/p47 complex interacting protein 1
GgaAffx.11407.1.S1_s_at	1.93925			YWHAE	14-3-3 protein epsilon (14-3-3E). [Source:Uniprot/SWISSPROT;Acc:Q5ZMT0]
Gga.2589.1.S1_at	1.93749			PLCG1	1-phosphatidylinositol-4,5-bisphosphate phosphodiesterase gamma 1 (EC 3.1.4.11) (Phosphoinositide phospholipase C) (PLC-gamma-1) (Phospholipase C-gamma-1) (PLC-II) (PLC-148). [Source:Uniprot/SWISSPROT;Acc:P19174]
Gga.3068.2.S1_s_at	1.93458			THRAP3	thyroid hormone receptor associated protein 3
GgaAffx.11549.1.S1_s_at	1.9299				similar to Sphingomyelin phosphodiesterase, acid-like 3A
Gga.280.1.S1_at	1.90679			MAFK	Transcription factor MafK. [Source:Uniprot/SWISSPROT;Acc:Q90596]
Gga.16056.1.S1_s_at	1.88237			ANKRD11	ankyrin repeat domain 11
Gga.19439.1.S1_at	1.87567			C8orf42	INM01. [Source:Uniprot/SPTREMBL;Acc:Q86YL5]
Gga.18975.1.S1_at	1.87295			SEC14L1	SEC14-like 1 (S. cerevisiae)
Gga.5708.2.S1_a_at	1.87159			C9orf89	Bcl10-interacting CARD protein (BinCARD). [Source:Uniprot/SWISSPROT;Acc:Q96LW7]
Gga.537.2.S1_a_at	1.86532			VEGFA	Vascular endothelial growth factor A precursor (VEGF-A) (Vascular permeability factor) (VPF). [Source:Uniprot/SWISSPROT;Acc:P67964]
Gga.12439.1.S1_s_at	1.862			UBXD2	UBX domain-containing protein 2. [Source:Uniprot/SWISSPROT;Acc:Q92575]
Gga.10099.1.S1_at	1.85998
GgaAffx.20088.1.S1_at	1.84996
Gga.10812.1.S1_at	1.84187			ZBTB38	Zinc finger and BTB domain-containing protein 38. [Source:Uniprot/SWISSPROT;Acc:Q8NAP3]
Gga.1186.2.S1_a_at	1.84164			ZNRF1	zinc and ring finger protein 1 [Source:RefSeq_peptide;Acc:NP_115644]
Gga.708.1.S1_x_at	1.80665			NFIC	nuclear factor I/C (CCAAT-binding transcription factor)
Gga.16719.1.S1_at	1.80662			KCNJ2	potassium inwardly-rectifying channel, subfamily J, member 2
GgaAffx.5604.4.S1_s_at	1.79437			PLCB4	1-phosphatidylinositol-4,5-bisphosphate phosphodiesterase beta 4 (EC 3.1.4.11) (Phosphoinositide phospholipase C) (Phospholipase C- beta-4) (PLC-beta-4). [Source:Uniprot/SWISSPROT;Acc:Q15147]
GgaAffx.9598.1.S1_s_at	1.79132			PSIP1	Lens epithelium-derived growth factor. [Source:Uniprot/SWISSPROT;Acc:Q5XXA9]
Gga.7175.1.S1_at	1.79059			MACF1	Similar to Microtubule-actin crosslinking factor 1, isoform 4
Gga.4531.1.S1_s_at	1.77362			DLGAP4	discs, large (Drosophila) homolog-associated protein 4
Gga.18161.1.S1_at	1.76948			AP3D1	AP-3 complex subunit delta-1 (Adapter-related protein complex 3 subunit delta-1) (Delta-adaptin 3) (AP-3 complex subunit delta) (Delta-adaptin). [Source:Uniprot/SWISSPROT;Acc:O14617]
Gga.8848.1.S1_at	1.76881
Gga.4205.2.S1_at	1.76495			RTN4	Neurite outgrowth inhibitor NOGO-A (Fragment). [Source:Uniprot/SPTREMBL;Acc:Q6RSS8]
GgaAffx.11519.1.S1_s_at	1.76106			RHOG	ras homolog gene family, member G
GgaAffx.24561.1.S1_at	1.75233			GSK3B	Glycogen synthase kinase-3 beta (EC 2.7.11.26) (GSK-3 beta). [Source:Uniprot/SWISSPROT;Acc:P49841]
Gga.13934.1.S1_at	1.7439			GALNTL4	UDP-N-acetyl-alpha-D-galactosamine:polypeptide N-acetylgalactosaminyltransferase-like 4
GgaAffx.6764.1.S1_at	1.73563			ZNF238	Zinc finger protein 238 (Transcriptional repressor RP58) (58 kDa repressor protein) (Zinc finger protein C2H2-171) (Translin-associated zinc finger protein 1) (TAZ-1) (Zinc finger and BTB domain-containing protein 18). [Source:Uniprot/SWISSPROT;Acc:Q99592
GgaAffx.4436.1.S1_at	1.73101			CUL2	cullin 2
Gga.12605.1.S1_at	1.72375			CLK1	Dual specificity protein kinase CLK1 (EC 2.7.12.1) (CDC-like kinase 1). [Source:Uniprot/SWISSPROT;Acc:P49759]
Gga.7079.1.S1_at	1.70926			FOXK2	Forkhead box protein K2 (Interleukin enhancer-binding factor 1) (Cellular transcription factor ILF-1) (FOXK1). [Source:Uniprot/SWISSPROT;Acc:Q01167]
Gga.4449.1.S1_at	1.6979			SERBP1	SERPINE1 mRNA binding protein 1
Gga.8276.1.S1_at	1.69611			PIAS1	PIAS1. [Source:Uniprot/SPTREMBL;Acc:Q5QGZ1]
Gga.16808.1.S1_at	1.69096
Gga.16921.1.S1_at	1.69037			TCP11L2	t-complex 11 (mouse)-like 2
Gga.9708.2.S1_a_at	1.68726			PPAP2A	Phosphatidic acid phosphatase type 2A
Gga.7008.1.S1_at	1.68647			ALDH4A1	Delta-1-pyrroline-5-carboxylate dehydrogenase, mitochondrial precursor (EC 1.5.1.12) (P5C dehydrogenase) (Aldehyde dehydrogenase 4A1). [Source:Uniprot/SWISSPROT;Acc:P30038]
Gga.5816.2.S1_a_at	1.68386			RBPMS	RNA-binding protein with multiple splicing (RBP-MS). [Source:Uniprot/SWISSPROT;Acc:Q93062]
GgaAffx.21597.1.S1_s_at	1.68167
Gga.4574.1.S1_at	1.6711			URP	nuclear calmodulin-binding protein
Gga.6298.2.S1_a_at	1.6647
Gga.14067.1.S1_s_at	1.65751			CLK1	Dual specificity protein kinase CLK1 (EC 2.7.12.1) (CDC-like kinase 1). [Source:Uniprot/SWISSPROT;Acc:P49759]
Gga.9921.1.S1_at	1.62054			FNBP4	formin binding protein 4 [Source:RefSeq_peptide;Acc:NP_056123]
GgaAffx.12794.1.S1_at	1.60492			DYRK2	similar to DYRK2 protein
Gga.8848.1.S1_x_at	1.5982
GgaAffx.21597.1.S1_at	1.58957
Gga.2147.1.S1_at	1.57991			ZFP161	Zinc finger protein 161 homolog (Zfp-161) (Zinc finger protein 5) (ZF5). [Source:Uniprot/SWISSPROT;Acc:Q92010]
GgaAffx.9707.1.S1_s_at	1.56456			PCMTD1	protein-L-isoaspartate (D-aspartate) O-methyltransferase domain containing 1
Gga.12404.4.S1_a_at	1.56372			PIGX	Phosphatidylinositol-glycan biosynthesis class X protein precursor (PIG-X). [Source:Uniprot/SWISSPROT;Acc:Q8TBF5]
Gga.8337.1.S1_at	1.56163			HAGH	hydroxyacylglutathione hydrolase
Gga.8205.1.S1_at	1.54547			DUSP3	Dual specificity protein phosphatase 3 (EC 3.1.3.48) (EC 3.1.3.16) (Dual specificity protein phosphatase VHR). [Source:Uniprot/SWISSPROT;Acc:P51452]
Gga.7878.1.S1_at	1.53587
GgaAffx.13102.1.S1_s_at	1.49058			STUB1	STIP1 homology and U box-containing protein 1 (EC 6.3.2.-) (STIP1 homology and U-box-containing protein 1). [Source:Uniprot/SWISSPROT;Acc:Q5ZHY5]
GgaAffx.11970.1.S1_at	1.47797			NFE2L1	nuclear factor (erythroid-derived 2)-like 1
GgaAffx.21941.1.S1_at	1.41952			CARS	Cysteinyl-tRNA synthetase, cytoplasmic (EC 6.1.1.16) (Cysteine--tRNA ligase) (CysRS). [Source:Uniprot/SWISSPROT;Acc:Q5F408]
Gga.4962.2.S1_s_at	-1.34302			SEC61B	Sec61 beta subunit
Gga.4573.2.S1_s_at	-1.34569			RPS2	ribosomal protein S2
Gga.9181.1.S1_a_at	-1.36973			RPS25	ribosomal protein S25
Gga.4572.1.S1_a_at	-1.39894			RPL21	ribosomal protein L21
GgaAffx.11624.1.S1_s_at	-1.4376			SSR1	signal sequence receptor, alpha (translocon-associated protein alpha)
Gga.4150.2.S1_a_at	-1.46919			BSG	Basigin precursor (Leukocyte activation antigen M6) (Collagenase stimulatory factor) (Extracellular matrix metalloproteinase inducer) (EMMPRIN) (5F7) (Tumor cell-derived collagenase stimulatory factor) (TCSF) (OK blood group antigen) (CD147 antigen). [Sou
Gga.13000.1.S1_at	-1.47793			RAB2A	GTP-binding protein [Source:RefSeq_peptide;Acc:NP_990559]
GgaAffx.22599.2.S1_s_at	-1.47895			STAG2	Cohesin subunit SA-2 (Stromal antigen 2) (SCC3 homolog 2). [Source:Uniprot/SWISSPROT;Acc:Q8N3U4]
Gga.4847.3.S1_a_at	-1.49287			NPM1	Nucleophosmin (NPM) (Nucleolar phosphoprotein B23) (Numatrin) (Nucleolar protein NO38). [Source:Uniprot/SWISSPROT;Acc:P16039]
GgaAffx.8949.1.S1_at	-1.52743			PPFIBP1	PTPRF interacting protein, binding protein 1 (liprin beta 1)
GgaAffx.2366.2.S1_s_at	-1.53641			UNC84A	Sad1/unc-84 protein-like 1 (Unc-84 homolog A). [Source:Uniprot/SWISSPROT;Acc:O94901]
GgaAffx.26068.1.S1_s_at	-1.54269			HNRNPH3	heterogeneous nuclear ribonucleoprotein H3 (2H9)
Gga.2858.1.S1_s_at	-1.55096			PTEN	Phosphatidylinositol-3,4,5-trisphosphate 3-phosphatase and dual- specificity protein phosphatase PTEN (EC 3.1.3.67) (EC 3.1.3.16) (EC 3.1.3.48) (Phosphatase and tensin homolog) (Mutated in multiple advanced cancers 1). [Source:Uniprot/SWISSPROT;Acc:P60484
Gga.6037.1.S1_at	-1.55659
Gga.9691.1.S1_s_at	-1.56037			IK	IK cytokine, down-regulator of HLA II
GgaAffx.26372.1.S1_at	-1.56569			KIAA0355	KIAA0355 (KIAA0355), mRNA [Source:RefSeq_dna;Acc:NM_014686]
Gga.4454.2.S1_s_at	-1.56914			CALM1	Calmodulin (CaM). [Source:Uniprot/SWISSPROT;Acc:P62149]
Gga.2272.1.S1_s_at	-1.5705			SBDS	Shwachman-Bodian-Diamond syndrome
Gga.4067.1.S1_at	-1.59297			TSN	Translin. [Source:Uniprot/SWISSPROT;Acc:P79769]
Gga.4672.1.S1_at	-1.6077			ATP6V0A1	vacuolar H(+)-transporting ATPase 116 kDa subunit, a1 isoform [Source:RefSeq_peptide;Acc:NP_990055]
GgaAffx.3077.1.S1_s_at	-1.60813			LSM14A	LSM14A, SCD6 homolog A (S. cerevisiae)
GgaAffx.12357.1.S1_s_at	-1.61112			RHOA	RhoA GTPase [Source:RefSeq_peptide;Acc:NP_990035]
Gga.9578.1.S1_s_at	-1.61528
GgaAffx.11532.1.S1_s_at	-1.62749			CANX	calnexin
Gga.4724.1.S1_at	-1.62956			HSP90B1	Endoplasmin precursor (Heat shock protein 90 kDa beta member 1) (Heat shock 108 kDa protein) (HSP108) (HSP 108) (Transferrin-binding protein). [Source:Uniprot/SWISSPROT;Acc:P08110]
GgaAffx.10886.1.S1_at	-1.63553			KPNA3	Importin alpha-3 subunit (Karyopherin alpha-3 subunit) (SRP1-gamma). [Source:Uniprot/SWISSPROT;Acc:O00505]
GgaAffx.4666.1.S1_s_at	-1.63893			LARS	Leucyl-tRNA synthetase, cytoplasmic (EC 6.1.1.4) (Leucine--tRNA ligase) (LeuRS). [Source:Uniprot/SWISSPROT;Acc:Q9P2J5]
Gga.1979.1.S1_at	-1.63949			FOXP2	FoxP2 (Fragment). [Source:Uniprot/SPTREMBL;Acc:Q5IHK1]
GgaAffx.20131.1.S1_s_at	-1.64307			RPL18	Ribosomal protein L18
Gga.5200.3.S1_s_at	-1.64593			ABI1	abl-interactor 1
GgaAffx.21855.1.S1_s_at	-1.64729			LEPRE1	Prolyl 3-hydroxylase 1 precursor (EC 1.14.11.7) (Leucine- and proline- enriched proteoglycan 1) (Leprecan-1) (Growth suppressor 1). [Source:Uniprot/SWISSPROT;Acc:Q32P28]
GgaAffx.22211.3.S1_s_at	-1.65354			CTNND1	catenin (cadherin-associated protein), delta 1
Gga.6029.1.S1_s_at	-1.65803			HM13	Minor histocompatibility antigen H13 (EC 3.4.99.-) (Signal peptide peptidase) (Presenilin-like protein 3) (hIMP1 protein). [Source:Uniprot/SWISSPROT;Acc:Q8TCT9]
Gga.4080.2.S1_a_at	-1.65842			RPL7A	60S ribosomal protein L7a. [Source:Uniprot/SWISSPROT;Acc:P32429]
GgaAffx.25492.3.S1_s_at	-1.66806			CTNNA1	Catenin alpha-1 (Cadherin-associated protein) (Alpha E-catenin) (NY- REN-13 antigen). [Source:Uniprot/SWISSPROT;Acc:P35221]
Gga.13442.1.S2_s_at	-1.67042			RDX	Radixin. [Source:Uniprot/SWISSPROT;Acc:Q9PU45]
GgaAffx.6469.2.S1_s_at	-1.67619			LTBP2	latent transforming growth factor beta binding protein 2
Gga.2826.1.S1_at	-1.67883
Gga.16461.3.S1_s_at	-1.67896			RBM7	RNA binding motif protein 7
GgaAffx.22010.1.S1_at	-1.68975			MOB2	Mps one binder kinase activator-like 2 (Mob2 homolog) (HCCA2). [Source:Uniprot/SWISSPROT;Acc:Q70IA6]
GgaAffx.7202.1.S1_at	-1.69345			CRELD2	Cysteine-rich with EGF-like domain protein 2 precursor. [Source:Uniprot/SWISSPROT;Acc:Q6UXH1]
Gga.2785.1.S1_s_at	-1.6961			HMGCR	3-hydroxy-3-methylglutaryl-CoA reductase [Source:RefSeq_peptide;Acc:NP_989816]
GgaAffx.23564.2.S1_s_at	-1.69837			CDC42BPB	Serine/threonine-protein kinase MRCK beta (EC 2.7.11.1) (CDC42-binding protein kinase beta) (Myotonic dystrophy kinase-related CDC42-binding kinase beta) (Myotonic dystrophy protein kinase-like beta) (MRCK beta) (DMPK-like beta). [Source:Uniprot/SWISSPROT
Gga.12947.1.S1_s_at	-1.70179			LONP2	peroxisomal LON protease-like [Source:RefSeq_peptide;Acc:NP_113678]
GgaAffx.23079.1.S1_s_at	-1.70317			HECTD1	E3 ubiquitin-protein ligase HECTD1 (HECT domain-containing protein 1) (E3 ligase for inhibin receptor) (EULIR). [Source:Uniprot/SWISSPROT;Acc:Q9ULT8]
Gga.13140.1.S1_s_at	-1.70609			IVNS1ABP	influenza virus NS1A binding protein isoform a [Source:RefSeq_peptide;Acc:NP_006460]
Gga.16164.1.S1_s_at	-1.70707			RAB14	RAB14, member RAS oncogene family
Gga.4573.4.S1_a_at	-1.71793			RPS2	ribosomal protein S2
Gga.4036.1.S1_at	-1.73038			PCNA	Proliferating cell nuclear antigen (PCNA). [Source:Uniprot/SWISSPROT;Acc:Q9DEA3]
GgaAffx.1777.1.S1_at	-1.74039			UAP1	UDP-N-acetylhexosamine pyrophosphorylase (Antigen X) (AGX) (Sperm- associated antigen 2) [Includes: UDP-N-acetylgalactosamine pyrophosphorylase (EC 2.7.7.-) (AGX-1); UDP-N-acetylglucosamine pyrophosphorylase (EC 2.7.7.23) (AGX-2)]. [Source:Uniprot/SWISSPR
GgaAffx.22293.1.S1_s_at	-1.74639			MGRN1	Probable E3 ubiquitin-protein ligase MGRN1 (EC 6.3.2.-) (Mahogunin RING finger protein 1) (RING finger protein 156). [Source:Uniprot/SWISSPROT;Acc:O60291]
Gga.7797.1.S1_s_at	-1.75039			PRDX6	Peroxiredoxin-6 (EC 1.11.1.15). [Source:Uniprot/SWISSPROT;Acc:Q5ZJF4]
Gga.15059.1.S1_s_at	-1.75077			AFTPH	Aftiphilin. [Source:Uniprot/SWISSPROT;Acc:Q6ULP2]
Gga.10496.2.S1_s_at	-1.75091			FAM102A	Protein FAM102A. [Source:Uniprot/SWISSPROT;Acc:Q5T9C2]
Gga.2155.1.S1_at	-1.75144			ATP1A1	ATPase, Na+/K+ transporting, alpha 1 polypeptide
GgaAffx.23483.1.S1_s_at	-1.75741			HNRPDL	heterogeneous nuclear ribonucleoprotein D-like
GgaAffx.22818.1.S1_s_at	-1.76072			COPA	Coatomer subunit alpha (Alpha-coat protein) (Alpha-COP) (HEPCOP) (HEP- COP) [Contains: Xenin (Xenopsin-related peptide); Proxenin]. [Source:Uniprot/SWISSPROT;Acc:P53621]
GgaAffx.25648.2.S1_s_at	-1.7619			PEX14	Peroxisomal membrane protein PEX14 (Peroxin-14) (Peroxisomal membrane anchor protein PEX14) (PTS1 receptor docking protein). [Source:Uniprot/SWISSPROT;Acc:O75381]
GgaAffx.10422.1.S1_at	-1.77175			COL21A1	collagen, type XXI, alpha 1 precursor [Source:RefSeq_peptide;Acc:NP_110447]
GgaAffx.8002.1.S1_at	-1.7742			C22orf28	UPF0027 protein C22orf28. [Source:Uniprot/SWISSPROT;Acc:Q9Y3I0]
Gga.8510.1.S1_at	-1.77969
Gga.10419.1.S1_at	-1.78373
GgaAffx.1241.1.S1_at	-1.78534			PANK3	Pantothenate kinase 3 (EC 2.7.1.33) (Pantothenic acid kinase 3) (hPanK3). [Source:Uniprot/SWISSPROT;Acc:Q9H999]
GgaAffx.24643.1.S1_at	-1.7872			SESN1	sestrin 1
GgaAffx.2114.1.S1_at	-1.78816			UNC93B1	Unc-93 related protein (Fragment). [Source:Uniprot/SPTREMBL;Acc:Q9I990]
GgaAffx.23678.1.S1_s_at	-1.79938			SULT1E1	Estrogen sulfotransferase (EC 2.8.2.4) (Sulfotransferase, estrogen- preferring) (EST-1). [Source:Uniprot/SWISSPROT;Acc:P49888]
Gga.10509.2.S1_a_at	-1.79967			TPPP3	Protein CGI-38. [Source:Uniprot/SWISSPROT;Acc:Q9BW30]
Gga.9944.1.S1_at	-1.80108			BOC	Brother of CDO precursor (Protein BOC). [Source:Uniprot/SWISSPROT;Acc:Q9BWV1]
GgaAffx.21370.1.S1_s_at	-1.80747			FBXO11	F-box only protein 11 (Vitiligo-associated protein VIT-1). [Source:Uniprot/SWISSPROT;Acc:Q86XK2]
Gga.4007.1.S1_at	-1.81013			TCF12	transcription factor 12 (HTF4, helix-loop-helix transcription factors 4)
GgaAffx.5266.1.S1_s_at	-1.81473			KIAA0652	KIAA0652 (KIAA0652), mRNA [Source:RefSeq_dna;Acc:NM_014741]
Gga.18930.2.S1_a_at	-1.81769			HSD17B12	Estradiol 17-beta-dehydrogenase 12 (EC 1.1.1.62) (17-beta-HSD 12) (17- beta-hydroxysteroid dehydrogenase 12) (3-ketoacyl-CoA reductase) (EC 1.3.1.-) (KAR). [Source:Uniprot/SWISSPROT;Acc:Q53GQ0]
Gga.2144.2.S1_a_at	-1.81858			HSF2	Heat shock factor protein 2 (HSF 2) (Heat shock transcription factor 2) (HSTF 2) (HSF 3B) (HSTF 3B). [Source:Uniprot/SWISSPROT;Acc:P38530]
GgaAffx.12838.1.S1_s_at	-1.81965			ERP29	Endoplasmic reticulum protein ERp29 (Fragment). [Source:Uniprot/SWISSPROT;Acc:P81628]
GgaAffx.26682.1.S1_s_at	-1.81978			TUB	Tubby protein homolog. [Source:Uniprot/SWISSPROT;Acc:P50607]
Gga.17166.1.S1_at	-1.82128			TRAIL-LIKE	TNF-related apoptosis inducing ligand-like protein [Source:RefSeq_peptide;Acc:NP_989922]
GgaAffx.4941.1.S1_at	-1.82681				regeneration associated muscle protease isoform b [Source:RefSeq_peptide;Acc:NP_001001991]
Gga.10496.1.S1_s_at	-1.83327			FAM102A	Protein FAM102A. [Source:Uniprot/SWISSPROT;Acc:Q5T9C2]
GgaAffx.12833.1.S1_s_at	-1.83649			ENO1	Alpha-enolase (EC 4.2.1.11) (2-phospho-D-glycerate hydro-lyase) (Phosphopyruvate hydratase). [Source:Uniprot/SWISSPROT;Acc:P51913]
GgaAffx.23308.1.S1_s_at	-1.83995			CCDC88C	coiled-coil domain containing 88C
Gga.12444.1.S2_s_at	-1.84199			CALM1	Calmodulin (CaM). [Source:Uniprot/SWISSPROT;Acc:P62149]
GgaAffx.3200.1.S1_s_at	-1.84913			FBLN2	fibulin 2
Gga.10743.1.S1_s_at	-1.85066			GALM	Aldose 1-epimerase (EC 5.1.3.3) (Galactose mutarotase) (BLOCK25 protein). [Source:Uniprot/SWISSPROT;Acc:Q96C23]
Gga.15193.1.S1_s_at	-1.85122			ZBTB10	similar to putative RIN zinc finger protein
Gga.2166.3.S1_a_at	-1.8563
GgaAffx.21923.1.S1_s_at	-1.85695			OSBPL5	Oxysterol-binding protein-related protein 5 (OSBP-related protein 5) (ORP-5). [Source:Uniprot/SWISSPROT;Acc:Q9H0X9]
Gga.5788.2.S1_a_at	-1.86041			USP5	Ubiquitin carboxyl-terminal hydrolase 5 (EC 3.1.2.15) (Ubiquitin thioesterase 5) (Ubiquitin-specific-processing protease 5) (Deubiquitinating enzyme 5) (Isopeptidase T). [Source:Uniprot/SWISSPROT;Acc:P45974]
Gga.815.1.S1_at	-1.86074			ITGAV	Integrin alpha-V precursor (Vitronectin receptor subunit alpha) [Contains: Integrin alpha-V heavy chain; Integrin alpha-V light chain]. [Source:Uniprot/SWISSPROT;Acc:P26008]
GgaAffx.23971.1.S1_at	-1.86575			APPL2	DCC-interacting protein 13 beta (Dip13 beta) (Adapter protein containing PH domain, PTB domain and leucine zipper motif 2). [Source:Uniprot/SWISSPROT;Acc:Q8NEU8]
Gga.8748.1.S1_s_at	-1.8701			FBXO22	F-box protein 22
Gga.12192.1.S1_at	-1.87671			OSMR	Oncostatin-M specific receptor subunit beta precursor. [Source:Uniprot/SWISSPROT;Acc:Q99650]
Gga.13500.1.S1_at	-1.88288			SFRS3	Splicing factor, arginine/serine-rich 3 (Pre-mRNA-splicing factor SRP20). [Source:Uniprot/SWISSPROT;Acc:P84103]
Gga.9460.3.S1_a_at	-1.8884			SURF4	surfeit 4 [Source:RefSeq_peptide;Acc:NP_989686]
GgaAffx.2799.1.S1_at	-1.88855			DCTN4	Dynactin subunit 4 (Dynactin subunit p62). [Source:Uniprot/SWISSPROT;Acc:Q9UJW0]
Gga.9475.1.S1_x_at	-1.88872			UBA7	ubiquitin-activating enzyme E1-like
GgaAffx.5294.1.S1_at	-1.89129			VHL	THUMP domain-containing protein 3. [Source:Uniprot/SWISSPROT;Acc:Q9BV44]
GgaAffx.5294.1.S1_at	-1.89129			VHL	von Hippel-Lindau tumor suppressor
Gga.1828.1.S1_at	-1.90261			RAB11B	RAB11B, member RAS oncogene family
GgaAffx.26139.1.S1_s_at	-1.90498			PSMD13	similar to 26S proteasome non-ATPase regulatory subunit 13 (26S proteasome regulatory subunit S11) (26S proteasome regulatory subunit p40.5)
Gga.12650.1.A1_s_at	-1.90748			FMR1	fragile X mental retardation 1
GgaAffx.22596.1.S1_s_at	-1.9171			EHMT1	euchromatic histone methyltransferase 1
GgaAffx.25730.1.S1_at	-1.92075			HLF	hepatic leukemia factor
GgaAffx.1746.1.S1_s_at	-1.9234			DYM	Dymeclin. [Source:Uniprot/SWISSPROT;Acc:Q5ZLW3]
Gga.6153.1.S1_s_at	-1.92376
GgaAffx.24899.1.S1_at	-1.92594			MAOA	monoamine oxidase A
Gga.1351.1.S1_s_at	-1.92912			PSMD2	proteasome (prosome, macropain) 26S subunit, non-ATPase, 2
GgaAffx.8681.1.S1_s_at	-1.94547			CNKSR3	CNKSR family member 3 [Source:RefSeq_peptide;Acc:NP_775786]
Gga.9475.1.S1_at	-1.94838			UBA7	ubiquitin-activating enzyme E1-like
GgaAffx.26068.1.S1_at	-1.94851			HNRNPH3	heterogeneous nuclear ribonucleoprotein H3 (2H9)
GgaAffx.25890.4.S1_s_at	-1.95636			SLC12A4	solute carrier family 12 (potassium/chloride transporters), member 4
GgaAffx.21160.1.S1_s_at	-1.95852			CPD	Carboxypeptidase D precursor (EC 3.4.17.22) (Metallocarboxypeptidase D) (gp180). [Source:Uniprot/SWISSPROT;Acc:O75976]
GgaAffx.22825.1.S1_at	-1.97226			FMR1	fragile X mental retardation 1
Gga.9174.3.S1_s_at	-1.97408			KCTD10	BTB/POZ domain-containing protein KCTD10. [Source:Uniprot/SWISSPROT;Acc:Q9H3F6]
GgaAffx.4150.1.S1_at	-1.98606			ARHGEF12	Rho guanine nucleotide exchange factor 12 (Leukemia-associated RhoGEF). [Source:Uniprot/SWISSPROT;Acc:Q9NZN5]
Gga.9023.2.S1_a_at	-1.98693			SNX4	Sorting nexin-4. [Source:Uniprot/SWISSPROT;Acc:O95219]
GgaAffx.3574.1.S1_at	-1.98975			TNFAIP1	tumor necrosis factor, alpha-induced protein 1 (endothelial)
Gga.12996.1.S1_at	-1.99614			MARS	Methionyl-tRNA synthetase
GgaAffx.25485.1.S1_at	-2.00205			ORMDL1	solute carrier family 40 (iron-regulated transporter), member 1
GgaAffx.8279.1.S1_s_at	-2.00213			SEMA5A	sema domain, seven thrombospondin repeats (type 1 and type 1-like), transmembrane domain (TM) and short cytoplasmic domain, (semaphorin) 5A
GgaAffx.12837.1.S1_at	-2.00751			LAS1L	LAS1-like (S. cerevisiae)
GgaAffx.22637.1.S1_s_at	-2.0078			FKBP5	FK-506 binding protein 51. [Source:Uniprot/SPTREMBL;Acc:Q646T7]
Gga.2936.1.S1_at	-2.01095			RAC3	GTPase cRac1B [Source:RefSeq_peptide;Acc:NP_990347]
GgaAffx.9757.3.S1_s_at	-2.01722			ABI3BP	Target of Nesh-SH3 precursor (Tarsh) (Nesh-binding protein) (NeshBP) (ABI gene family member 3-binding protein). [Source:Uniprot/SWISSPROT;Acc:Q7Z7G0]
GgaAffx.373.1.S1_at	-2.01903			PCNX	pecanex homolog (Drosophila)
Gga.9347.3.S1_a_at	-2.02255			APLP2	amyloid beta (A4) precursor-like protein 2
GgaAffx.22202.3.S1_s_at	-2.02476			KIAA0174	putative MAPK activating protein PM28 [Source:RefSeq_peptide;Acc:NP_055576]
Gga.12577.2.S1_a_at	-2.03375			BBS4	Bardet-Biedl syndrome 4 protein. [Source:Uniprot/SWISSPROT;Acc:Q96RK4]
GgaAffx.24534.1.S1_at	-2.03437			C7	Complement component C7 precursor. [Source:Uniprot/SWISSPROT;Acc:P10643]
Gga.16805.1.S1_at	-2.03578			PMEPA1	prostate transmembrane protein, androgen induced 1
GgaAffx.24427.1.S1_at	-2.0359			MLF2	myeloid leukemia factor 2
GgaAffx.163.1.S1_at	-2.03887				similar to nucleolar protein No55
GgaAffx.22572.1.S1_s_at	-2.04022			ZBTB34	zinc finger and BTB domain containing 34
GgaAffx.20323.1.S1_at	-2.0593			DAG1	dystroglycan
Gga.3907.1.S1_at	-2.06056				fibroblast growth factor receptor FREK
Gga.10597.1.S1_at	-2.06409			USP24	Ubiquitin carboxyl-terminal hydrolase 24 (EC 3.1.2.15) (Ubiquitin thioesterase 24) (Ubiquitin-specific-processing protease 24) (Deubiquitinating enzyme 24). [Source:Uniprot/SWISSPROT;Acc:Q9UPU5]
Gga.8796.2.S1_s_at	-2.07207			COPG	coatomer protein complex, subunit gamma
Gga.156.2.S1_a_at	-2.07634			NBL1	neuroblastoma, suppression of tumorigenicity 1 [Source:RefSeq_peptide;Acc:NP_989480]
GgaAffx.22651.1.S1_at	-2.07905				general transcription factor IIH, polypeptide 4, 52kDa
GgaAffx.816.3.S1_s_at	-2.08121			SKI	Ski oncogene (C-ski). [Source:Uniprot/SWISSPROT;Acc:P49140]
GgaAffx.8020.1.S1_at	-2.08539			CKAP4	Cytoskeleton-associated protein 4 (63 kDa membrane protein) (p63). [Source:Uniprot/SWISSPROT;Acc:Q07065]
GgaAffx.1745.1.S1_s_at	-2.09287			DYM	Dymeclin. [Source:Uniprot/SWISSPROT;Acc:Q5ZLW3]
GgaAffx.9094.1.S1_s_at	-2.09351			RELL1	similar to expressed sequence AA536743
GgaAffx.2197.1.S1_at	-2.10501			ANK1	Erythroid ankyrin (Fragment). [Source:Uniprot/SPTREMBL;Acc:Q9W695]
GgaAffx.26697.2.S1_s_at	-2.10726			PRPF6	PRP6 pre-mRNA processing factor 6 homolog (S. cerevisiae)
GgaAffx.26127.1.S1_s_at	-2.11383				similar to FNDC3 protein
GgaAffx.26295.1.S1_s_at	-2.12332			ULK2	unc-51-like kinase 2 (C. elegans)
Gga.9378.1.S1_s_at	-2.12797			ANP32B	acidic (leucine-rich) nuclear phosphoprotein 32 family, member B
Gga.19462.1.S1_s_at	-2.12908			SLC25A39	Solute carrier family 25 member 39. [Source:Uniprot/SWISSPROT;Acc:Q9BZJ4]
GgaAffx.22651.1.S1_s_at	-2.13617				general transcription factor IIH, polypeptide 4, 52kDa
GgaAffx.22685.1.S1_at	-2.13797			SPRED2	Sprouty-related, EVH1 domain-containing protein 2 (Spred-2). [Source:Uniprot/SWISSPROT;Acc:Q7Z698]
GgaAffx.22899.1.S1_s_at	-2.13822			SCAMP4	secretory carrier membrane protein 4
GgaAffx.20341.1.S1_s_at	-2.15145			KIAA0090	Protein KIAA0090 homolog precursor. [Source:Uniprot/SWISSPROT;Acc:Q5ZL00]
Gga.4755.2.S1_s_at	-2.15394			HP1BP3	heterochromatin protein 1, binding protein 3
Gga.10727.1.S1_s_at	-2.15606			PAPSS1	Bifunctional 3'-phosphoadenosine 5'-phosphosulfate synthetase 1 (PAPS synthetase 1) (PAPSS 1) (Sulfurylase kinase 1) (SK1) (SK 1) [Includes: Sulfate adenylyltransferase (EC 2.7.7.4) (Sulfate adenylate transferase) (SAT) (ATP-sulfurylase); Adenylyl-sulfate
Gga.2965.1.S1_at	-2.16009			TIMP2	TIMP metallopeptidase inhibitor 2
GgaAffx.6084.3.S1_s_at	-2.16723			CPXM2	Carboxypeptidase-like protein X2 precursor. [Source:Uniprot/SWISSPROT;Acc:Q8N436]
Gga.19278.1.S1_s_at	-2.17058			ALDH9A1	4-trimethylaminobutyraldehyde dehydrogenase (EC 1.2.1.47) (TMABADH) (Aldehyde dehydrogenase 9A1) (EC 1.2.1.3) (Aldehyde dehydrogenase E3 isozyme) (Gamma-aminobutyraldehyde dehydrogenase) (EC 1.2.1.19) (R- aminobutyraldehyde dehydrogenase). [Source:Uniprot
GgaAffx.26551.1.S1_s_at	-2.17144			GBF1	Golgi-specific brefeldin A-resistance guanine nucleotide exchange factor 1 (BFA-resistant GEF 1). [Source:Uniprot/SWISSPROT;Acc:Q92538]
GgaAffx.6136.1.S1_at	-2.17875			GOLGB1	golgin B1, golgi integral membrane protein
Gga.7268.2.S1_s_at	-2.17902				similar to isocitrate dehydrogenase 2 (NADP+), mitochondrial
GgaAffx.4371.1.S1_at	-2.18304			C20orf67	Phosphorylated CTD-interacting factor 1. [Source:Uniprot/SWISSPROT;Acc:Q9H4Z3]
Gga.14131.1.S1_s_at	-2.18347			DPYSL3	collapsin response mediator protein-4B [Source:RefSeq_peptide;Acc:NP_989824]
Gga.13492.1.S1_s_at	-2.18943			NEK9	Serine/threonine-protein kinase Nek9 (EC 2.7.11.1) (NimA-related protein kinase 9) (Never in mitosis A-related kinase 9) (Nercc1 kinase) (NIMA-related kinase 8) (Nek8). [Source:Uniprot/SWISSPROT;Acc:Q8TD19]
Gga.5244.2.S1_a_at	-2.20919			PUF60	poly-U binding splicing factor 60KDa
Gga.5792.2.S1_s_at	-2.21407			CCDC101	coiled-coil domain containing 101
Gga.1742.1.S1_a_at	-2.21676			OSGIN1	Oxidative stress induced growth inhibitor 1 (Pregnancy-induced growth inhibitor OKL38) (huOKL38) (Ovary, kidney and liver protein 38). [Source:Uniprot/SWISSPROT;Acc:Q9UJX0]
Gga.19521.1.S1_s_at	-2.22528			ITGBL1	integrin, beta-like 1 (with EGF-like repeat domains)
Gga.15902.1.S1_s_at	-2.22668			ASCC3L1	activating signal cointegrator 1 complex subunit 3-like 1
Gga.16589.1.S1_at	-2.22712			LSP1	lymphocyte-specific protein 1
Gga.1029.3.S1_a_at	-2.22847			RBBP4	Histone-binding protein RBBP4 (Retinoblastoma-binding protein 4) (RBBP-4) (Retinoblastoma-binding protein p48) (Chromatin assembly factor 1 subunit C) (CAF-1 subunit C) (Chromatin assembly factor I p48 subunit) (CAF-I 48 kDa subunit) (CAF-I p48) (chCAF-1
Gga.11155.1.S1_s_at	-2.23196			STAG2	Cohesin subunit SA-2 (Stromal antigen 2) (SCC3 homolog 2). [Source:Uniprot/SWISSPROT;Acc:Q8N3U4]
GgaAffx.25721.1.S1_at	-2.24058			DDX41	Probable ATP-dependent RNA helicase DDX41 (EC 3.6.1.-) (DEAD box protein 41) (DEAD box protein abstrakt homolog). [Source:Uniprot/SWISSPROT;Acc:Q9UJV9]
GgaAffx.6856.1.S1_at	-2.24059			NID1	Nidogen 1 (Fragment). [Source:Uniprot/SPTREMBL;Acc:Q9I9K4]
GgaAffx.11692.1.S1_s_at	-2.24088
GgaAffx.8586.1.S1_s_at	-2.24257			LOC416322	Rap guanine nucleotide exchange factor 6 (PDZ domain-containing guanine nucleotide exchange factor 2) (PDZ-GEF2) (RA-GEF-2). [Source:Uniprot/SWISSPROT;Acc:Q8TEU7]
GgaAffx.5423.1.S1_at	-2.24592			ZBTB33	Transcriptional regulator Kaiso (Zinc finger and BTB domain-containing protein 33). [Source:Uniprot/SWISSPROT;Acc:Q86T24]
Gga.11002.1.S1_s_at	-2.24694			WDTC1	WD and tetratricopeptide repeats protein 1. [Source:Uniprot/SWISSPROT;Acc:Q8N5D0]
GgaAffx.5852.1.S1_at	-2.25126			RNPS1	RNA binding protein S1, serine-rich domain
GgaAffx.7904.1.S1_at	-2.25272			C1QTNF6	Complement C1q tumor necrosis factor-related protein 6 precursor. [Source:Uniprot/SWISSPROT;Acc:Q9BXI9]
GgaAffx.6607.2.S1_s_at	-2.25315			LTBP1	latent transforming growth factor beta binding protein 1
Gga.418.1.S1_x_at	-2.25407			BF2	major histocompatibility complex class I glycoprotein
GgaAffx.8106.1.S1_s_at	-2.25509			MYBPC1	Myosin-binding protein C, slow-type (Slow MyBP-C) (C-protein, skeletal muscle slow isoform). [Source:Uniprot/SWISSPROT;Acc:Q00872]
GgaAffx.22555.1.S1_at	-2.2563			EIF2B5	Translation initiation factor eIF-2B subunit epsilon (eIF-2B GDP-GTP exchange factor subunit epsilon). [Source:Uniprot/SWISSPROT;Acc:Q13144]
Gga.8896.1.S1_at	-2.2719			TSPAN9	tetraspanin 9
GgaAffx.5421.1.S1_at	-2.28223			KLC4	Kinesin light chain 4 (KLC 4) (Kinesin-like protein 8). [Source:Uniprot/SWISSPROT;Acc:Q9NSK0]
GgaAffx.24157.1.S1_at	-2.283			LOXL3	lysyl oxidase-like 3
GgaAffx.21948.1.S1_s_at	-2.28642			CACNA1S	Voltage-dependent L-type calcium channel subunit alpha-1S (Voltage- gated calcium channel subunit alpha Cav1.1) (Fragment). [Source:Uniprot/SWISSPROT;Acc:O42398]
Gga.4403.1.S1_at	-2.28643			PSAP	Proactivator polypeptide precursor [Contains: Saposin A; Saposin B; Saposin C; Saposin D]. [Source:Uniprot/SWISSPROT;Acc:O13035]
Gga.7320.1.S1_s_at	-2.28689			TXNRD3	TXNRD3 protein (Fragment). [Source:Uniprot/SPTREMBL;Acc:Q86VQ6]
Gga.2675.1.S1_at	-2.28911			PTPRS	protein-tyrosine phosphatase CRYPalpha
GgaAffx.4192.1.S1_at	-2.29346
GgaAffx.1743.1.S1_s_at	-2.29527			DYM	Dymeclin. [Source:Uniprot/SWISSPROT;Acc:Q5ZLW3]
GgaAffx.23757.3.S1_s_at	-2.31175			ANK2	Ankyrin 2 (Fragment). [Source:Uniprot/SPTREMBL;Acc:Q90716]
Gga.11937.1.S1_at	-2.31313
GgaAffx.23912.2.S1_s_at	-2.31431			ZEB2	Zinc finger homeobox protein 1b (Smad-interacting protein 1) (SMADIP1). [Source:Uniprot/SWISSPROT;Acc:O60315]
GgaAffx.6469.1.S1_s_at	-2.32705			LTBP2	latent transforming growth factor beta binding protein 2
Gga.15365.1.S1_s_at	-2.33037			AP2M1	adaptor-related protein complex 2, mu 1 subunit
Gga.4750.1.S1_s_at	-2.3344			FKBP5	FK-506 binding protein 51. [Source:Uniprot/SPTREMBL;Acc:Q646T7]
GgaAffx.26422.2.S1_at	-2.34663
Gga.11578.1.S1_s_at	-2.35782			GDI2	Rab-GDP dissociation inhibitor [Source:RefSeq_peptide;Acc:NP_990335]
Gga.14024.1.S1_s_at	-2.36205			GOLGA2	Golgin subfamily A member 2 (Cis-Golgi matrix protein GM130) (Gm130 autoantigen) (Golgin-95). [Source:Uniprot/SWISSPROT;Acc:Q08379]
GgaAffx.25526.2.S1_s_at	-2.36478			SF3B3	splicing factor 3b, subunit 3, 130kDa
GgaAffx.9174.1.S1_at	-2.36569			CHD4	Chromodomain helicase-DNA-binding protein 4 (EC 3.6.1.-) (ATP- dependent helicase CHD4) (CHD-4) (Mi-2 autoantigen 218 kDa protein) (Mi2-beta). [Source:Uniprot/SWISSPROT;Acc:Q14839]
Gga.7523.1.S1_s_at	-2.36724			FNDC3A	fibronectin type III domain containing 3A
Gga.4338.3.S1_a_at	-2.37062			UQCRC1	Ubiquinol-cytochrome-c reductase complex core protein 1, mitochondrial precursor (EC 1.10.2.2) (Core I protein). [Source:Uniprot/SWISSPROT;Acc:P31930]
Gga.14418.1.S1_s_at	-2.39887			SETD5	SET domain containing 5
Gga.18901.1.S1_s_at	-2.40719			FBXO11	F-box only protein 11 (Vitiligo-associated protein VIT-1). [Source:Uniprot/SWISSPROT;Acc:Q86XK2]
Gga.4514.3.S1_s_at	-2.41421			RRM1	Ribonucleoside-diphosphate reductase large subunit (EC 1.17.4.1) (Ribonucleoside-diphosphate reductase M1 subunit) (Ribonucleotide reductase large chain). [Source:Uniprot/SWISSPROT;Acc:P23921]
Gga.13120.1.S1_s_at	-2.41567			RUVBL1	RuvB-like 1 (E. coli)
GgaAffx.22987.1.S1_at	-2.42346			THBS1	Thrombospondin-1 (Fragment). [Source:Uniprot/SPTREMBL;Acc:P79786]
Gga.19398.1.S1_at	-2.43064			CLIC4	Chloride intracellular channel protein 4 (Intracellular chloride ion channel protein p64H1). [Source:Uniprot/SWISSPROT;Acc:Q9Y696]
Gga.11031.1.S1_at	-2.43163				similar to pol /// similar to gag/env fusion protein /// similar to gag protein
GgaAffx.26762.1.S1_at	-2.43164			WWP2	WW domain containing E3 ubiquitin protein ligase 2
GgaAffx.1404.1.S1_at	-2.43861			LOC100859373	Gallus gallus pleckstrin homology domain-containing family G member 4B-like
Gga.17484.1.S1_at	-2.43929			ANKRD13C	Ankyrin repeat domain-containing protein 13C. [Source:Uniprot/SWISSPROT;Acc:Q8N6S4]
Gga.19340.1.S1_s_at	-2.44582
GgaAffx.11856.1.S1_s_at	-2.44967			IMPDH2	IMP (inosine monophosphate) dehydrogenase 2
GgaAffx.24100.1.S1_s_at	-2.45456			SEMA5A	sema domain, seven thrombospondin repeats (type 1 and type 1-like), transmembrane domain (TM) and short cytoplasmic domain, (semaphorin) 5A
GgaAffx.22652.1.S1_at	-2.45858			C9orf167	CDNA FLJ20245 fis, clone COLF6454. [Source:Uniprot/SPTREMBL;Acc:Q9NXH8]
GgaAffx.2094.4.S1_s_at	-2.46435			ACSS2	Acetyl-coenzyme A synthetase, cytoplasmic (EC 6.2.1.1) (Acetate--CoA ligase) (Acyl-activating enzyme) (Acetyl-CoA synthetase) (ACS) (AceCS) (Acyl-CoA synthetase short-chain family member 2). [Source:Uniprot/SWISSPROT;Acc:Q9NR19]
GgaAffx.23003.1.S1_at	-2.46701			PALLD	palladin, cytoskeletal associated protein
GgaAffx.21903.1.S1_s_at	-2.46728			HDAC7A	Histone deacetylase 7a (HD7a). [Source:Uniprot/SWISSPROT;Acc:Q8WUI4]
GgaAffx.26635.2.S1_s_at	-2.47292			COPG	coatomer protein complex, subunit gamma
GgaAffx.240.5.S1_s_at	-2.4982			RCJMB04_7e17	heterogeneous nuclear ribonucleoprotein M
GgaAffx.20978.1.S1_s_at	-2.51077			FGFR2	Fibroblast growth factor receptor 2 precursor (EC 2.7.10.1) (FGFR-2) (Tyrosine kinase receptor CEK3). [Source:Uniprot/SWISSPROT;Acc:P18461]
GgaAffx.26090.1.S1_at	-2.52817			LYPLA2P1	lysophospholipase II
GgaAffx.7262.1.S1_at	-2.53366			TNFAIP2	Tumor necrosis factor, alpha-induced protein 2 (Primary response gene B94 protein). [Source:Uniprot/SWISSPROT;Acc:Q03169]
GgaAffx.3308.1.S1_at	-2.54419			HHATL	Glycerol uptake/transporter homolog. [Source:Uniprot/SWISSPROT;Acc:Q9HCP6]
GgaAffx.8957.1.S1_at	-2.54431			CYB5R3	similar to cytochrome b-5 reductase
GgaAffx.5211.1.S1_at	-2.54682			FBLN7	fibulin 7
GgaAffx.20952.1.A1_s_at	-2.55167			COL2A1	Collagen alpha-1(II) chain precursor (Fragment). [Source:Uniprot/SWISSPROT;Acc:P02460]
GgaAffx.20364.1.S1_at	-2.55895			AGPAT6	1-acyl-sn-glycerol-3-phosphate acyltransferase zeta precursor (EC 2.3.1.51) (1-AGP acyltransferase 6) (1-AGPAT 6) (Lysophosphatidic acid acyltransferase zeta) (LPAAT-zeta). [Source:Uniprot/SWISSPROT;Acc:Q86UL3]
GgaAffx.20364.1.S1_s_at	-2.57087			AGPAT6	1-acyl-sn-glycerol-3-phosphate acyltransferase zeta precursor (EC 2.3.1.51) (1-AGP acyltransferase 6) (1-AGPAT 6) (Lysophosphatidic acid acyltransferase zeta) (LPAAT-zeta). [Source:Uniprot/SWISSPROT;Acc:Q86UL3]
Gga.3818.1.S1_at	-2.57402			TNC	Tenascin precursor (TN) (Tenascin-C) (TN-C) (Hexabrachion) (Cytotactin) (Neuronectin) (GMEM) (JI) (Myotendinous antigen) (Glioma- associated-extracellular matrix antigen) (GP 150-225). [Source:Uniprot/SWISSPROT;Acc:P10039]
Gga.9766.1.S1_s_at	-2.59001			LEPRE1	Prolyl 3-hydroxylase 1 precursor (EC 1.14.11.7) (Leucine- and proline- enriched proteoglycan 1) (Leprecan-1) (Growth suppressor 1). [Source:Uniprot/SWISSPROT;Acc:Q32P28]
GgaAffx.4681.1.S1_at	-2.59958			ITFG3	Protein ITFG3. [Source:Uniprot/SWISSPROT;Acc:Q9H0X4]
GgaAffx.7926.1.S1_at	-2.60845			NEB	similar to nebulin
GgaAffx.3675.1.S1_s_at	-2.62069			LOC420419	acetyl-Coenzyme A acyltransferase 1 (peroxisomal 3-oxoacyl-Coenzyme A thiolase)
Gga.5069.1.S1_at	-2.63587			BF1	MHC class I antigen B-F minor heavy chain
Gga.11632.1.S1_s_at	-2.64848			CALR	Calreticulin
GgaAffx.26075.1.S1_s_at	-2.65251			WDR82	Twinfilin-2. [Source:Uniprot/SWISSPROT;Acc:Q5ZM35]
GgaAffx.26551.2.S1_s_at	-2.65638			GBF1	Golgi-specific brefeldin A-resistance guanine nucleotide exchange factor 1 (BFA-resistant GEF 1). [Source:Uniprot/SWISSPROT;Acc:Q92538]
Gga.756.1.S1_s_at	-2.69676			ANK2	Ankyrin 2 (Fragment). [Source:Uniprot/SPTREMBL;Acc:Q90716]
Gga.15902.1.S1_at	-2.70277			ASCC3L1	activating signal cointegrator 1 complex subunit 3-like 1
Gga.7238.2.S1_s_at	-2.72207			OGDH	2-oxoglutarate dehydrogenase E1 component, mitochondrial precursor (EC 1.2.4.2) (Alpha-ketoglutarate dehydrogenase). [Source:Uniprot/SWISSPROT;Acc:Q02218]
GgaAffx.21306.1.S1_at	-2.73203
Gga.16560.2.S1_s_at	-2.79192			MCL1	Myeloid cell leukemia protein MCL-1 (Fragment). [Source:Uniprot/SPTREMBL;Acc:Q9W6F1]
GgaAffx.22370.3.S1_s_at	-2.79539			C17orf28	Uncharacterized protein C17orf28 (Down-regulated in multiple cancers- 1). [Source:Uniprot/SWISSPROT;Acc:Q8IV36]
GgaAffx.9303.1.S1_s_at	-2.83782			FBN2	fibrillin 2
GgaAffx.12773.1.S1_s_at	-2.85305			ACTN1	Alpha-actinin-1 (Alpha-actinin cytoskeletal isoform) (Non-muscle alpha-actinin-1) (F-actin cross-linking protein). [Source:Uniprot/SWISSPROT;Acc:P05094]
Gga.13353.1.S1_at	-2.85887			PRSS23	Serine protease 23 precursor (EC 3.4.21.-) (Putative secreted protein ZSIG13). [Source:Uniprot/SWISSPROT;Acc:O95084]
GgaAffx.22370.1.S1_at	-2.91045			C17orf28	Uncharacterized protein C17orf28 (Down-regulated in multiple cancers- 1). [Source:Uniprot/SWISSPROT;Acc:Q8IV36]
GgaAffx.6885.1.S1_at	-2.91282			ANTXR2	anthrax toxin receptor 2
GgaAffx.1642.1.S1_at	-2.91881			AQP3	Aquaporin-3 (AQP-3). [Source:Uniprot/SWISSPROT;Acc:Q92482]
GgaAffx.3306.1.S1_s_at	-2.92244			KBTBD5	kelch repeat and BTB (POZ) domain containing 5 [Source:RefSeq_peptide;Acc:NP_689606]
Gga.16844.2.S1_s_at	-2.92901			COL3A1	Collagen alpha-1(III) chain precursor (Fragments). [Source:Uniprot/SWISSPROT;Acc:P12105]
Gga.19673.1.S1_s_at	-2.94268			IGFBP5	Insulin-like growth factor binding protein 5 (Fragment). [Source:Uniprot/SPTREMBL;Acc:Q60FB2]
Gga.16560.2.S1_a_at	-2.9549			MCL1	myeloid cell leukemia sequence 1 (BCL2-related)
Gga.14442.2.S1_a_at	-2.97489			FUNDC2	FUN14 domain containing 2
Gga.843.1.S1_at	-3.00901			LAMB1	Laminin beta-1 chain (Laminin beta-1-1 chain) (Fragment). [Source:Uniprot/SWISSPROT;Acc:Q01635]
Gga.6009.1.S1_s_at	-3.02496			NET1	neuroepithelial cell transforming gene 1
Gga.1753.1.S1_at	-3.04079
GgaAffx.11975.1.S1_s_at	-3.05625			PSAP	Proactivator polypeptide precursor [Contains: Saposin A; Saposin B; Saposin C; Saposin D]. [Source:Uniprot/SWISSPROT;Acc:O13035]
GgaAffx.20192.1.S1_s_at	-3.0589			P4HB	Protein disulfide-isomerase precursor (EC 5.3.4.1) (PDI) (Prolyl 4- hydroxylase subunit beta) (Cellular thyroid hormone-binding protein) (Retina cognin) (R-cognin). [Source:Uniprot/SWISSPROT;Acc:P09102]
GgaAffx.12884.1.S1_at	-3.07352			EIF4B
Gga.6085.3.S1_a_at	-3.07377			RCJMB04_39i8	dihydrolipoamide S-succinyltransferase (E2 component of 2-oxo-glutarate complex)
GgaAffx.24225.1.S1_s_at	-3.07542			PFKM	phosphofructokinase, muscle
GgaAffx.11758.1.S1_s_at	-3.11512			CYB5R3	similar to cytochrome b-5 reductase
Gga.9132.1.S1_s_at	-3.12255			AARS	alanyl-tRNA synthetase
GgaAffx.20135.1.S1_s_at	-3.12314			STAT3	signal transducer and activator of transcription 3 (acute-phase response factor)
Gga.5729.2.S1_s_at	-3.12947			ADPRH	ADP-ribosylarginine hydrolase
GgaAffx.12290.2.S1_s_at	-3.18047			MVP	major vault protein
Gga.4722.1.S1_s_at	-3.18834			CTNNA1	catenin (cadherin-associated protein), alpha 1, 102kDa
GgaAffx.4150.2.S1_s_at	-3.18876			ARHGEF12	Rho guanine nucleotide exchange factor 12 (Leukemia-associated RhoGEF). [Source:Uniprot/SWISSPROT;Acc:Q9NZN5]
Gga.19747.1.S1_s_at	-3.27393			CPXM2	carboxypeptidase X (M14 family), member 2
GgaAffx.1075.1.S1_at	-3.28051			PDE4DIP	similar to phosphodiesterase 4D interacting protein
Gga.10194.1.S1_s_at	-3.29249			VILL	Villin-like protein. [Source:Uniprot/SWISSPROT;Acc:O15195]
Gga.582.1.S1_s_at	-3.29725			CACNA1S	Voltage-dependent L-type calcium channel subunit alpha-1S (Voltage- gated calcium channel subunit alpha Cav1.1) (Fragment). [Source:Uniprot/SWISSPROT;Acc:O42398]
GgaAffx.711.1.A1_at	-3.37699			ST3GAL4	Alpha-2,3-sialyltransferase ST3Gal IV (Fragment). [Source:Uniprot/SPTREMBL;Acc:Q5QQ39]
GgaAffx.8277.2.S1_s_at	-3.41629			SEMA5A	sema domain, seven thrombospondin repeats (type 1 and type 1-like), transmembrane domain (TM) and short cytoplasmic domain, (semaphorin) 5A
Gga.13612.1.S1_at	-3.44283			SVEP1	sushi, von Willebrand factor type A, EGF and pentraxin domain containing 1
Gga.1318.1.S1_s_at	-3.49206			SF3B3	splicing factor 3b, subunit 3, 130kDa
Gga.8491.1.S1_at	-3.50214			FBN1	Fibrillin-1 (Fragment). [Source:Uniprot/SPTREMBL;Acc:P87363]
GgaAffx.22889.1.S1_s_at	-3.63964			EIF3A	eukaryotic translation initiation factor 3, subunit A
GgaAffx.10781.1.S1_at	-3.6506			COL4A1	Collagen IV a1 chain (Fragment). [Source:Uniprot/SPTREMBL;Acc:Q9I9K3]
Gga.1094.1.S1_at	-3.79204			CTSD	Cathepsin D precursor (EC 3.4.23.5) [Contains: Cathepsin D light chain; Cathepsin D heavy chain]. [Source:Uniprot/SWISSPROT;Acc:Q05744]
GgaAffx.9219.1.S1_at	-3.91132			USP5	Ubiquitin carboxyl-terminal hydrolase 5 (EC 3.1.2.15) (Ubiquitin thioesterase 5) (Ubiquitin-specific-processing protease 5) (Deubiquitinating enzyme 5) (Isopeptidase T). [Source:Uniprot/SWISSPROT;Acc:P45974]
Gga.4150.3.S1_a_at	-3.94257			BSG	Basigin precursor (Leukocyte activation antigen M6) (Collagenase stimulatory factor) (Extracellular matrix metalloproteinase inducer) (EMMPRIN) (5F7) (Tumor cell-derived collagenase stimulatory factor) (TCSF) (OK blood group antigen) (CD147 antigen). [Sou
GgaAffx.2737.1.S1_s_at	-3.96435			COL6A1	Collagen alpha-1(VI) chain precursor. [Source:Uniprot/SWISSPROT;Acc:P20785]
Gga.10173.1.S1_s_at	-4.0549			MYBPC1	Myosin-binding protein C, slow-type (Slow MyBP-C) (C-protein, skeletal muscle slow isoform). [Source:Uniprot/SWISSPROT;Acc:Q00872]
Gga.11142.2.S1_s_at	-4.07134			COMP	Cartilage oligomeric matrix protein precursor (COMP). [Source:Uniprot/SWISSPROT;Acc:P49747]
Gga.17508.1.S2_at	-4.25245			FSTL1	Flik protein [Source:RefSeq_peptide;Acc:NP_989969]
Gga.17508.1.S1_at	-4.58383			FSTL1	Flik protein [Source:RefSeq_peptide;Acc:NP_989969]
GgaAffx.22988.1.S1_at	-4.99644			COL1A2	Collagen alpha-2(I) chain precursor (Fragments). [Source:Uniprot/SWISSPROT;Acc:P02467]
GgaAffx.22040.1.S1_s_at	-5.03347			ACAN	Aggrecan core protein precursor (Cartilage-specific proteoglycan core protein) (CSPCP). [Source:Uniprot/SWISSPROT;Acc:P07898]
Gga.4990.2.S1_a_at	-5.78531			COL9A1	Collagen alpha-1(IX) chain precursor. [Source:Uniprot/SWISSPROT;Acc:P12106]
Gga.865.1.S1_at	-6.29753			COL9A2	collagen, type IX, alpha 2
Gga.3607.1.S1_a_at	-6.47968			COL1A2	Collagen alpha-2(I) chain precursor (Fragments). [Source:Uniprot/SWISSPROT;Acc:P02467]
GgaAffx.22984.1.S1_x_at	-6.64614			COL1A2	Collagen alpha-2(I) chain precursor (Fragments). [Source:Uniprot/SWISSPROT;Acc:P02467]
Gga.16844.1.S1_a_at	-8.48429			COL3A1	Collagen alpha-1(III) chain precursor (Fragments). [Source:Uniprot/SWISSPROT;Acc:P12105]
Gga.1363.1.S1_at		-4.52598		CD38	ADP-ribosyl cyclase 1 (EC 3.2.2.5) (Cyclic ADP-ribose hydrolase 1) (cADPr hydrolase 1) (Lymphocyte differentiation antigen CD38) (T10) (Acute lymphoblastic leukemia cells antigen CD38). [Source:Uniprot/SWISSPROT;Acc:P28907]
Gga.173.1.S1_at		-4.66633		CD4	CD4 protein [Source:RefSeq_peptide;Acc:NP_989980]
GgaAffx.12086.1.S1_at			-2.31891	FKBP5	FK-506 binding protein 51. [Source:Uniprot/SPTREMBL;Acc:Q646T7]
